# Supplementary material for: GLIS3 regulates transcription of thyroid hormone biosynthetic genes in coordination with other thyroid transcription factors
Source: Cell Biosci. 2023 Feb 15;13:32. doi: 10.1186/s13578-023-00979-8 (PMC9930322; doi:10.1186/s13578-023-00979-8)
Supplement: Supplementary file 5 — Additional file 5: Table S1. List of primers used in ChIP Q-PCR. [file 13578_2023_979_MOESM5_ESM.xlsx]

## Sheet: Sheet1
Table S1. List of ChIP-PCR primers.
ChIP	Forward primer	Reverse primer
Gapdh	AGTATGACTCCACTCACGGCAAAT	GTCTCGCTCCTGGAAGATGGT
Nis -2.8kb	CAGCTGTCAAGCAGTTCCAC	GAGGGAAGCAATCAGTGTCC
Cdh16 -0.2kb	AAGTGCTCATTGGGCTGTGT	ATTGACTTTGGAGAGCCAGA
Tpo -1.9kb	CATGTCCAAACCTCACTCCA	GAGGCCCACTGAGGTACTGA
Tpo -0.1kb	CAGAAGCTTGAGTGGGCATC	TGGGTGTGTTCTCTGTGGTC
