# Supplementary material for: GLIS3 regulates transcription of thyroid hormone biosynthetic genes in coordination with other thyroid transcription factors
Source: Cell Biosci. 2023 Feb 15;13:32. doi: 10.1186/s13578-023-00979-8 (PMC9930322; doi:10.1186/s13578-023-00979-8)
Supplement: Supplementary file 6 — Additional file 6: Table S2. A Lists of genes binding GLIS3, NKX2.1, and/or PAX8 as indicated (within 5 kb from TSS). ChIP-Seq analysis was performed with thyroid glands from mouse fed an LID. G+N+P+, G+N+P−, etc. are defined as described in “Results” section. B Total list of G+N+P+ genes that are down-regulated in Glis3KO-LID thyroid gland compared to WT-LID thyroid. C Total list of G+N+P+ genes that are up-regulated in Glis3KO-LID thyroid gland compared to WT-LID thyroid. [file 13578_2023_979_MOESM6_ESM.xlsx]

## Sheet: Table S2A
Table S2A. ChIP-Seq analysis: binding of GLIS3, NKX2.1, and PAX8 to nearby genes (within 5 kb from TSS).
5240 genes by GLIS3 (G)	8975 genes by NKX2.1 (N)	8832 genes by PAX8 (P)	4502 genes by G+N+P+	520 genes by G+N+P-	124 genes by G+N-P+	3114 genes by G-N+P+	94 genes by only G+N-P-	839 genes by only G-N+P-	1092 genes by only G-N-P+
March2	March1	March3	March3	March2	1700001C19Rik	March6	0610040B10Rik	March1	March5
March3	March2	March5	Sept2	0610040J01Rik	1700055D16Rik	March9	1700024I08Rik	March7	Sept3
Sept2	March3	March6	Sept4	1110038B12Rik	1700092C10Rik	Sept11	4930486F22Rik	1700017B05Rik	Setp5
Sept4	March6	March9	Sept7	1700007F19Rik	1810041L15Rik	0610009B22Rik	4930599N23Rik	1700020N01Rik	0610030E20Rik
Sept7	March7	Sept2	Sept9	1700016C15Rik	4930573O16Rik	0610009O20Rik	4931414P19Rik	1700020N18Rik	0610043K17Rik
Sept9	March9	Sept3	Sept10	1700029P11Rik	Abat	0610010K14Rik	4933431G14Rik	1700029B22Rik	1110006O24Rik
Sept10	Sept2	Sept4	0610009L18Rik	1700030O20Rik	Abca2	0610037L13Rik	Adam32	1700080N15Rik	1500009L16Rik
0610009L18Rik	Sept4	Setp5	0610012G03Rik	1700063O14Rik	Abl2	0610039K10Rik	Ago4	1700081H04Rik	1600029I14Rik
0610012G03Rik	Sept7	Sept7	0610039H22Rik	1700066J03Rik	Aco2	1110008F13Rik	Agpat5	1810020O05Rik	1700012B07Rik
0610039H22Rik	Sept9	Sept9	0610040F04Rik	2610008E11Rik	Adamts20	1110017D15Rik	Apoa1	1810034E14Rik	1700012H19Rik
0610040B10Rik	Sept10	Sept10	1110002L01Rik	2610044O15Rik8	Afp	1110019D14Rik	Ar	1810064F22Rik	1700013F07Rik
0610040F04Rik	Sept11	Sept11	1110004F10Rik	2700046G09Rik	AI661453	1110034G24Rik	Atp6v1d	2210406O10Rik	1700019P21Rik
0610040J01Rik	0610009B22Rik	0610009B22Rik	1110008L16Rik	2700062C07Rik	Amfr	1110059E24Rik	Atrx	2310011J03Rik	1700034E13Rik
1110002L01Rik	0610009L18Rik	0610009L18Rik	1110020A21Rik	2900076A07Rik	Apof	1500015L24Rik	Btbd18	2310015A10Rik	1700045H11Rik
1110004F10Rik	0610009O20Rik	0610009O20Rik	1110028F11Rik	3300005D01Rik	Ascl2	1600023N17Rik	Ccdc66	2310039H08Rik	1700064M15Rik
1110008L16Rik	0610010K14Rik	0610010K14Rik	1110028F18Rik	4930453N24Rik	Atp10d	1600029O15Rik	Chd4	2410089E03Rik	1700065J18Rik
1110020A21Rik	0610012G03Rik	0610012G03Rik	1110032A03Rik	4930502E09Rik	Bcap29	1700001O22Rik	Cln8	2610524H06Rik	1700066M21Rik
1110028F11Rik	0610037L13Rik	0610030E20Rik	1110036E04Rik	4930503F20Rik	Camk2n1	1700008J07Rik	Copz2	2700054A10Rik	1700086L19Rik
1110028F18Rik	0610039H22Rik	0610037L13Rik	1110046J04Rik	4930572O13Rik	Camk2n2	1700016G22Rik	Cox16	3110035E14Rik	1700094J05Rik
1110032A03Rik	0610039K10Rik	0610039H22Rik	1110058D11Rik	4930579P08Rik	Cdkl2	1700018L02Rik	Crlf1	4921507P07Rik	1700100L14Rik
1110036E04Rik	0610040F04Rik	0610039K10Rik	1110059G10Rik	4931406P16Rik	Cep162	1700022H01Rik	Cstf2	4921511C10Rik	1700105P06Rik
1110038B12Rik	0610040J01Rik	0610040F04Rik	1110065P20Rik	4933417O13Rik	Chmp3	1700025G04Rik	Dynll1	4921531P14Rik	1700124L16Rik
1110046J04Rik	1110002L01Rik	0610043K17Rik	1190005I06Rik	9030624J02Rik	Ckap2	1700026J14Rik	E230016K23Rik	4930425K10Rik	1700125G02Rik
1110058D11Rik	1110004F10Rik	1110002L01Rik	1500011K16Rik	9930021J03Rik	Clk2	1700029N11Rik	Eef2k	4930455H04Rik	1700126H18Rik
1110059G10Rik	1110008F13Rik	1110004F10Rik	1600002D24Rik	A430046D13Rik	Crabp2	1700030J22Rik	Efemp2	4930467D21Rik	1810030O07Rik
1110065P20Rik	1110008L16Rik	1110006O24Rik	1600014C10Rik	A930001C03Rik	D930048N14Rik	1700030K09Rik	Eif2s1	4930519K11Rik	1810043G02Rik
1190005I06Rik	1110017D15Rik	1110008F13Rik	1600014C23Rik	Abca9	Dusp16	1700034H15Rik	Enox2	4930521E06Rik	2010310C07Rik
1500011K16Rik	1110019D14Rik	1110008L16Rik	1700001G11Rik	Abcf1	Eepd1	1700034P13Rik	Erap1	4930522O17Rik	2210404E10Rik
1600002D24Rik	1110020A21Rik	1110017D15Rik	1700003D09Rik	Abcf2	Eif4ebp1	1700037C18Rik	Erbb2	4930533B01Rik	2310034G01Rik
1600014C10Rik	1110028F11Rik	1110019D14Rik	1700003G13Rik	Abcg4	Elac1	1700041M19Rik	Fbxo25	4930546K05Rik	2410004B18Rik
1600014C23Rik	1110028F18Rik	1110020A21Rik	1700003G18Rik	Acadsb	Ell	1700052K11Rik	Fkbp15	4931406C07Rik	2410124H12Rik
1700001C19Rik	1110032A03Rik	1110028F11Rik	1700006E09Rik	Acot9	Fer1l5	1700069L16Rik	Fkbp8	4931431B13Rik	2700070H01Rik
1700001G11Rik	1110034G24Rik	1110028F18Rik	1700007K13Rik	Acox1	Galk1	1700071M16Rik	Gm10638	4933402N03Rik	2700081O15Rik
1700003D09Rik	1110036E04Rik	1110032A03Rik	1700007L15Rik	Actr10	Galnt18	1700086O06Rik	Gm11762	5031426D15Rik	2810429I04Rik
1700003G13Rik	1110038B12Rik	1110034G24Rik	1700011I03Rik	Adamts1	Gm45927	1700092M07Rik	Gm13830	5033403F01Rik	3110009E18Rik
1700003G18Rik	1110046J04Rik	1110036E04Rik	1700012D01Rik	Adgrl1	Gm6042	1700094D03Rik	Gm15880	5033406O09Rik	3110015C05Rik
1700006E09Rik	1110058D11Rik	1110046J04Rik	1700012D14Rik	Adnp2	Gpbp1	1700109K24Rik	Gpsm2	5930430L01Rik	3110056K07Rik
1700007F19Rik	1110059E24Rik	1110058D11Rik	1700013G24Rik	AI507597	Gramd1a	1700123M08Rik	Guf1	6030440G07Rik	4831440E17Rik
1700007K13Rik	1110059G10Rik	1110059E24Rik	1700017G19Rik	AI597479	H3f3b	1810026B05Rik	Hps4	8430408G22Rik	4930401O10Rik
1700007L15Rik	1110065P20Rik	1110059G10Rik	1700019A02Rik	Airn	Has3	1810037I17Rik	Hsdl2	9130023H24Rik	4930404N11Rik
1700011I03Rik	1190005I06Rik	1110065P20Rik	1700019D03Rik	Aldh1a7	Hcn3	1810041H14Rik	Hspb1	9230117E06Rik	4930412O13Rik
1700012D01Rik	1500011K16Rik	1190005I06Rik	1700027I24Rik	Aldh7a1	Hdgfl3	1810062O18Rik	Huwe1	9430091E24Rik	4930440I19Rik
1700012D14Rik	1500015L24Rik	1500009L16Rik	1700027J07Rik	Alg6	Hint2	2010016I18Rik	Iffo1	9530026F06Rik	4930449E18Rik
1700013G24Rik	1600002D24Rik	1500011K16Rik	1700028E10Rik	Alyref	Ifi47	2010320M18Rik	Kxd1	A330074K22Rik	4930465K10Rik
1700016C15Rik	1600014C10Rik	1500015L24Rik	1700028I16Rik	Amigo1	Il1f5	2210016F16Rik	Lhfpl5	A630001G21Rik	4930480K23Rik
1700017G19Rik	1600014C23Rik	1600002D24Rik	1700031P21Rik	Anapc11	Il6st	2210039B01Rik	Lpar2	A630020A06	4930488B22Rik
1700019A02Rik	1600023N17Rik	1600014C10Rik	1700042G07Rik	Ankrd17	Ipo13	2210409D07Rik	Lrg1	Abca14	4930539E08Rik
1700019D03Rik	1600029O15Rik	1600014C23Rik	1700047G03Rik	Ankrd22	Irs3	2310001K24Rik	Mir152	Abr	4930555B11Rik
1700024I08Rik	1700001G11Rik	1600023N17Rik	1700049E15Rik	Ankrd49	Itih3	2310002D06Rik	Mir3086	Abracl	4930558J18Rik
1700027I24Rik	1700001O22Rik	1600029I14Rik	1700052I22Rik	Ap1g2	Kansl3	2310010J17Rik	Mir6955	Acad8	4930563E18Rik
1700027J07Rik	1700003D09Rik	1600029O15Rik	1700054A03Rik	Apobec3	Klhl2	2310035C23Rik	Mrc2	Acot4	4931430N09Rik
1700028E10Rik	1700003G13Rik	1700001C19Rik	1700066O22Rik	Apoc2	Lhx1	2310040G24Rik	Mrpl14	Acsf3	4933417D19Rik
1700028I16Rik	1700003G18Rik	1700001G11Rik	1700067G17Rik	Aqp4	Lhx1os	2310043M15Rik	Nfic	Acsm5	5033417F24Rik
1700029P11Rik	1700006E09Rik	1700001O22Rik	1700067K01Rik	Arhgap24	Lrrc58	2310061I04Rik	Nptx1	Acy1	5330417C22Rik
1700030O20Rik	1700007F19Rik	1700003D09Rik	1700084E18Rik	Arpin	Lrrc8b	2310069B03Rik	Ntan1	Ada	5430402O13Rik
1700031P21Rik	1700007K13Rik	1700003G13Rik	1700096J18Rik	Artn	Meaf6	2510009E07Rik	Parp12	Adamtsl2	5730403I07Rik
1700042G07Rik	1700007L15Rik	1700003G18Rik	1700096K18Rik	Asap3	Metap1	2610001J05Rik	Pggt1b	Adar	5730480H06Rik
1700047G03Rik	1700008J07Rik	1700006E09Rik	1700101I11Rik	Ascl5	Mgll	2610016A17Rik	Phyhipl	Add1	5830444B04Rik
1700049E15Rik	1700011I03Rik	1700007K13Rik	1700110C19Rik	Atp5d	Mir130c	2610028E06Rik	Pkig	Adh1	6330549D23Rik
1700052I22Rik	1700012D01Rik	1700007L15Rik	1700110K17Rik	Atp5h	Mir6358	2610028H24Rik	Plin5	Adora3	6720468P15Rik
1700054A03Rik	1700012D14Rik	1700008J07Rik	1700113A16Rik	AU022252	Mtmr1	2700089I24Rik	Plp2	Agap2	8030462N17Rik
1700055D16Rik	1700013G24Rik	1700011I03Rik	1700120C14Rik	AW146154	N4bp3	2810032G03Rik	Ppm1a	Ahcyl2	9530091C08Rik
1700063O14Rik	1700016C15Rik	1700012B07Rik	1700120E14Rik	B4galnt1	Ndufa4	2810408I11Rik	Prmt8	Aif1	A230108P19Rik
1700066J03Rik	1700016G22Rik	1700012D01Rik	1700120K04Rik	B9d2	Nek5	2810433D01Rik	Rarg	Akr1a1	A430005L14Rik
1700066O22Rik	1700017B05Rik	1700012D14Rik	1700122C19Rik	BC049762	Nkx2-6	2810454H06Rik	Rasal1	Aldh8a1	A530013C23Rik
1700067G17Rik	1700017G19Rik	1700012H19Rik	1700122O11Rik	BC052040	Nphp4	2900079G21Rik	Rcan1	Alg8	A630023A22Rik
1700067K01Rik	1700018L02Rik	1700013F07Rik	1700123O12Rik	Bcan	Nudt14	3010003L21Rik	Robo3	Ammecr1l	A630072M18Rik
1700084E18Rik	1700019A02Rik	1700013G24Rik	1700125H20Rik	Bcas3	Phf5a	3100003L05Rik	Rrp7a	Anapc16	A930007I19Rik
1700092C10Rik	1700019D03Rik	1700016G22Rik	1810010H24Rik	Bcl2a1b	Pigh	3110002H16Rik	Scamp3	Anapc7	A930016O22Rik
1700096J18Rik	1700020N01Rik	1700017G19Rik	1810013A23Rik	Bcl2a1d	Pkp2	3110040N11Rik	Secisbp2l	Ankrd33b	A930019D19Rik
1700096K18Rik	1700020N18Rik	1700018L02Rik	1810013L24Rik	Bcl7c	Prkag2os1	3110043O21Rik	Siah1a	Ap1b1	Aar2
1700101I11Rik	1700022H01Rik	1700019A02Rik	1810019D21Rik	Bivm	Ptges3	3110045C21Rik	Sin3b	Ap3s1	Aass
1700110C19Rik	1700025G04Rik	1700019D03Rik	1810021B22Rik	Bmp1	Ptprm	4632427E13Rik	Slc31a1	Apaf1	Abhd13
1700110K17Rik	1700026J14Rik	1700019P21Rik	1810022K09Rik	Bmp5	Purg	4732416N19Rik	Slc35a3	Apol8	Abhd17c
1700113A16Rik	1700027I24Rik	1700022H01Rik	1810024B03Rik	Bmp8a	Pxk	4833418N02Rik	Slc6a20b	Appbp2	Abhd3
1700120C14Rik	1700027J07Rik	1700025G04Rik	1810032O08Rik	Bnip3	Rabif	4833419F23Rik	Smim14	Appbp2os	Abi1
1700120E14Rik	1700028E10Rik	1700026J14Rik	1810044D09Rik	Bnipl	Rad54b	4833427F10Rik	Smyd2	Areg	Ablim3
1700120K04Rik	1700028I16Rik	1700027I24Rik	1810055G02Rik	Borcs5	Rars	4833428L15Rik	Srrd	Arf1	Acacb
1700122C19Rik	1700029B22Rik	1700027J07Rik	1810062G17Rik	Bpifb9b	Rcl1	4921524J17Rik	Stxbp5l	Arhgap17	Acvr2b
1700122O11Rik	1700029N11Rik	1700028E10Rik	2010003K11Rik	Bptf	Ripor1	4921536K21Rik	Tfap4	Arhgef9	Adam15
1700123O12Rik	1700029P11Rik	1700028I16Rik	2010106C02Rik	Bspry	Rnf114	4930402F06Rik	Tgfb3	Arid2	Adam23
1700125H20Rik	1700030J22Rik	1700029N11Rik	2010111I01Rik	Btaf1	Rnf34	4930404H11Rik	Timm44	Arl6ip4	Adamtsl5
1810010H24Rik	1700030K09Rik	1700030J22Rik	2010308F09Rik	Btf3l4	Rpap3	4930405A21Rik	Timp4	Arl6ip6	Adarb1
1810013A23Rik	1700030O20Rik	1700030K09Rik	2010315B03Rik	C1qtnf12	Rxra	4930405O22Rik	Tmem63b	Armc5	Adcy9
1810013L24Rik	1700031P21Rik	1700031P21Rik	2200002D01Rik	C330022C24Rik	S100g	4930412C18Rik	Trp53inp1	Arpp21	Adgra1
1810019D21Rik	1700034H15Rik	1700034E13Rik	2210011C24Rik	C920006O11Rik	Sema3c	4930413G21Rik	Ubqln2	Asb3	Adh5
1810021B22Rik	1700034P13Rik	1700034H15Rik	2210408F21Rik	Cacna1s	Slc13a2	4930422M22Rik	Vps13b	Ascc1	Ado
1810022K09Rik	1700037C18Rik	1700034P13Rik	2210414B05Rik	Cacng2	Slc35f5	4930426D05Rik	Zbtb14	Asgr1	Adra1a
1810024B03Rik	1700041M19Rik	1700037C18Rik	2210416O15Rik	Camk2g	Slco3a1	4930429B21Rik	Zdhhc4	Atad5	Adrb1
1810032O08Rik	1700042G07Rik	1700041M19Rik	2310007B03Rik	Caprin1	Sltm	4930432K21Rik	Zfp428	Atf1	Adssl1
1810041L15Rik	1700047G03Rik	1700042G07Rik	2310030G06Rik	Casp3	Smc5	4930452A19Rik	Zfp617	Atf5	Afg3l2
1810044D09Rik	1700049E15Rik	1700045H11Rik	2310034O05Rik	Casq1	Smcr8	4930455D15Rik	Zfp697	Atg12	Ahi1
1810055G02Rik	1700052I22Rik	1700047G03Rik	2310057M21Rik	Casq2	Smim3	4930455G09Rik	Zfp947	Atp5b	AI606473
1810062G17Rik	1700052K11Rik	1700049E15Rik	2310068J16Rik	Cbr1	Spag8	4930474M22Rik	Zmym3	Atp5g1	AI646519
2010003K11Rik	1700054A03Rik	1700052I22Rik	2410003L11Rik	Ccdc124	Spata2	4930478L05Rik		Atp6ap2	AI846148
2010106C02Rik	1700063O14Rik	1700052K11Rik	2410015M20Rik	Ccdc138	Spink13	4930483J18Rik		Atp6v0e	Aig1
2010111I01Rik	1700066J03Rik	1700054A03Rik	2410131K14Rik	Ccdc63	Spry1	4930511M06Rik		Atp7a	Akt1
2010308F09Rik	1700066O22Rik	1700055D16Rik	2500004C02Rik	Ccdc8	Spry2	4930512B01Rik		AU019990	Aldoart2
2010315B03Rik	1700067G17Rik	1700064M15Rik	2510039O18Rik	Ccdc84	Srprb	4930515G01Rik		Avpi1	Aldob
2200002D01Rik	1700067K01Rik	1700065J18Rik	2610027K06Rik	Ccnc	Stat2	4930523C07Rik		AW549877	Alg9
2210011C24Rik	1700069L16Rik	1700066M21Rik	2610301B20Rik	Cd36	Stk32a	4930528A17Rik		B230118H07Rik	Alkbh8
2210408F21Rik	1700071M16Rik	1700066O22Rik	2610318M16Rik	Cdc42ep2	Tars2	4930543E12Rik		B3galt2	Amer3
2210414B05Rik	1700080N15Rik	1700067G17Rik	2610507I01Rik	Cdk6	Tctn1	4930544D05Rik		B4galt7	Amn
2210416O15Rik	1700081H04Rik	1700067K01Rik	2700049A03Rik	Cep41	Terf1	4930547E08Rik		Babam1	Angptl3
2310007B03Rik	1700084E18Rik	1700069L16Rik	2700099C18Rik	Cetn2	Tex29	4930562F07Rik		Bax	Angptl6
2310030G06Rik	1700086O06Rik	1700071M16Rik	2810001G20Rik	Cga	Tlr12	4930578M01Rik		Bbox1	Ank
2310034O05Rik	1700092M07Rik	1700084E18Rik	2810002D19Rik	Chmp4b	Tmcc3	4930579G18Rik		Bbs2	Ank1
2310057M21Rik	1700094D03Rik	1700086L19Rik	2810004N23Rik	Chn1	Tmem70	4930579G24Rik		Bbx	Ank3
2310068J16Rik	1700096J18Rik	1700086O06Rik	2810029C07Rik	Chpf	Tnfrsf19	4930579K19Rik		Bcl2a1a	Ankfn1
2410003L11Rik	1700096K18Rik	1700092C10Rik	2810408A11Rik	Clcf1	Top3a	4930593C16Rik		Bdh2	Ankfy1
2410015M20Rik	1700101I11Rik	1700092M07Rik	2810410L24Rik	Clk4	Tpbg	4931428F04Rik		Bik	Ankrd53
2410131K14Rik	1700109K24Rik	1700094D03Rik	2810442N19Rik	Clptm1	Tppp2	4931431C16Rik		Birc7	Anks6
2500004C02Rik	1700110C19Rik	1700094J05Rik	2900005J15Rik	Clybl	Ttll4	4932412D23Rik		Bloc1s4	Ap2a2
2510039O18Rik	1700110K17Rik	1700096J18Rik	2900026A02Rik	Cndp2	Tubgcp2	4932438A13Rik		Borcs8	Ap5s1
2610008E11Rik	1700113A16Rik	1700096K18Rik	2900060B14Rik	Cnih1	Ube2n	4932438H23Rik		Brcc3	Apip
2610027K06Rik	1700120C14Rik	1700100L14Rik	3110009F21Rik	Cnot6l	Usp7	4933405D12Rik		Brd3	Apoa5
2610044O15Rik8	1700120E14Rik	1700101I11Rik	3110021A11Rik	Cnp	Vcam1	4933406C10Rik		Btn1a1	Apoh
2610301B20Rik	1700120K04Rik	1700105P06Rik	3110039I08Rik	Commd8	Wdr86	4933407E24Rik		Bub1b	Apon
2610318M16Rik	1700122C19Rik	1700109K24Rik	3110062M04Rik	Cops5	Wnk4	4933408N05Rik		C030034L19Rik	Arhgap19
2610507I01Rik	1700122O11Rik	1700110C19Rik	3830406C13Rik	Coro6	Wrn	4933416E03Rik		C130021I20Rik	Arhgap20
2700046G09Rik	1700123M08Rik	1700110K17Rik	3830408C21Rik	Cpne1	Zfp251	4933416M07Rik		C1galt1	Arhgap35
2700049A03Rik	1700123O12Rik	1700113A16Rik	4631405J19Rik	Cpsf4l	Zfp511	4933424G06Rik		C1rl	Arhgap39
2700062C07Rik	1700125H20Rik	1700120C14Rik	4632404H12Rik	Cpsf7	Zfp810	4933431E20Rik		C630043F03Rik	Arid4a
2700099C18Rik	1810010H24Rik	1700120E14Rik	4632428C04Rik	Creg1	Zfr	5430405H02Rik		Cabp7	Arid5b
2810001G20Rik	1810013A23Rik	1700120K04Rik	4732471J01Rik	Crls1		5830454E08Rik		Cacna1e	Arl14
2810002D19Rik	1810013L24Rik	1700122C19Rik	4732491K20Rik	Crot		6030443J06Rik		Cacng7	Armc12
2810004N23Rik	1810019D21Rik	1700122O11Rik	4833439L19Rik	Csnk1d		6030458C11Rik		Cadps2	Arsa
2810029C07Rik	1810020O05Rik	1700123M08Rik	4921534H16Rik	Cspp1		6030468B19Rik		Cars	Arsg
2810408A11Rik	1810021B22Rik	1700123O12Rik	4930404I05Rik	Cstb		6430531B16Rik		Cast	Asb14
2810410L24Rik	1810022K09Rik	1700124L16Rik	4930405J17Rik	Ctf1		6430550D23Rik		Cbln3	Ascl1
2810442N19Rik	1810024B03Rik	1700125G02Rik	4930413F20Rik	Ctps2		6430571L13Rik		Cbr4	Asns
2900005J15Rik	1810026B05Rik	1700125H20Rik	4930415O20Rik	Ctsw		8430426J06Rik		Ccdc112	Atg4b
2900026A02Rik	1810032O08Rik	1700126H18Rik	4930426L09Rik	Cux1		9130011E15Rik		Ccdc158	Atg7
2900060B14Rik	1810034E14Rik	1810010H24Rik	4930429F24Rik	D730005E14Rik		9230105E05Rik		Ccdc163	Atg9b
2900076A07Rik	1810037I17Rik	1810013A23Rik	4930432M17Rik	Dancr		9530026P05Rik		Ccdc34os	Atl1
3110009F21Rik	1810041H14Rik	1810013L24Rik	4930444M15Rik	Dclk3		9530053A07Rik		Ccdc39	Atmin
3110021A11Rik	1810044D09Rik	1810019D21Rik	4930447F24Rik	Dcpp3		9530062K07Rik		Ccdc42	Atp1b3
3110039I08Rik	1810055G02Rik	1810021B22Rik	4930448I18Rik	Dcxr		9530080O11Rik		Ccm2	Atp2a3
3110062M04Rik	1810062G17Rik	1810022K09Rik	4930451G09Rik	Ddah2		9830166K06Rik		Ccnb2	Atp6v0c
3300005D01Rik	1810062O18Rik	1810024B03Rik	4930461G14Rik	Dennd1b		9930014A18Rik		Cd14	Atp6v0c-ps2
3830406C13Rik	1810064F22Rik	1810026B05Rik	4930463O16Rik	Depdc5		A230050P20Rik		Cd248	Atp6v1c1
3830408C21Rik	2010003K11Rik	1810030O07Rik	4930471M09Rik	Dgka		A230056J06Rik		Cdc14b	Atp6v1c2
4631405J19Rik	2010016I18Rik	1810032O08Rik	4930473O22Rik	Dhrs1		A230077H06Rik		Cdc16	Atp6v1g1
4632404H12Rik	2010106C02Rik	1810037I17Rik	4930478P22Rik	Dhrs11		A330015K06Rik		Cdc25c	B230311B06Rik
4632428C04Rik	2010111I01Rik	1810041H14Rik	4930505A04Rik	Dhx36		A330035P11Rik		Cdip1	B3gnt7
4732471J01Rik	2010308F09Rik	1810041L15Rik	4930506A18Rik	Dlg5		A530072M11Rik		Cdk2	B4galt4
4732491K20Rik	2010315B03Rik	1810043G02Rik	4930509E16Rik	Dpf1		A730020E08Rik		Cdkl4	B930092H01Rik
4833439L19Rik	2010320M18Rik	1810044D09Rik	4930509G22Rik	Dpf2		A730085K08Rik		Cenpn	Bahd1
4921534H16Rik	2200002D01Rik	1810055G02Rik	4930513N10Rik	Dubr		A730090N16Rik		Cep120	Barhl2
4930404I05Rik	2210011C24Rik	1810062G17Rik	4930526I15Rik	Dusp11		A930002C04Rik		Cep164	BB557941
4930405J17Rik	2210016F16Rik	1810062O18Rik	4930542C21Rik	Dusp7		A930004D18Rik		Cep85l	BC016548
4930413F20Rik	2210039B01Rik	2010003K11Rik	4930544G11Rik	E030044B06Rik		A930012L18Rik		Cep95	BC018473
4930415O20Rik	2210406O10Rik	2010016I18Rik	4930545L23Rik	Eef1e1		A930015D03Rik		Ces1g	BC022687
4930426L09Rik	2210408F21Rik	2010106C02Rik	4930547E14Rik	Eef2kmt		A930024E05Rik		Cfap100	BC037032
4930429F24Rik	2210409D07Rik	2010111I01Rik	4930550C14Rik	Elovl3		A930033H14Rik		Cfap36	BC048403
4930432M17Rik	2210414B05Rik	2010308F09Rik	4930556N13Rik	Emg1		AA543186		Cfl2	Bcat1
4930444M15Rik	2210416O15Rik	2010310C07Rik	4930563E22Rik	Enc1		Aadat		Cftr	Bdh1
4930447F24Rik	2310001K24Rik	2010315B03Rik	4930564C03Rik	Eny2		Aanat		Chga	Bend6
4930448I18Rik	2310002D06Rik	2010320M18Rik	4930578I06Rik	Erich6		Aars2		Chtf8	Bex3
4930451G09Rik	2310007B03Rik	2200002D01Rik	4930583K01Rik	Exd2		Abca1		Cidec	Bicdl1
4930453N24Rik	2310010J17Rik	2210011C24Rik	4930590J08Rik	Exoc3		Abca17		Cldnd2	Bmp6
4930461G14Rik	2310011J03Rik	2210016F16Rik	4931406H21Rik	Ezr		Abca3		Clec16a	Bnc2
4930463O16Rik	2310015A10Rik	2210039B01Rik	4931408D14Rik	F730043M19Rik		Abcb6		Clpx	Brca1
4930471M09Rik	2310030G06Rik	2210404E10Rik	4931440P22Rik	Fads2		Abcb9		Cmc2	Brf1
4930473O22Rik	2310034O05Rik	2210408F21Rik	4932435O22Rik	Fam120a		Abcc3		Cmc4	Brf2
4930478P22Rik	2310035C23Rik	2210409D07Rik	4933406D12Rik	Fam120aos		Abcc9		Cnbd2	Brk1
4930486F22Rik	2310039H08Rik	2210414B05Rik	4933406J10Rik	Fam159a		Abce1		Cnot2	Bsnd
4930502E09Rik	2310040G24Rik	2210416O15Rik	4933407G14Rik	Fam220a		Abhd1		Cnpy4	Bst2
4930503F20Rik	2310043M15Rik	2310001K24Rik	4933408J17Rik	Fbxo24		Abhd17b		Col13a1	Btnl2
4930505A04Rik	2310057M21Rik	2310002D06Rik	4933411K16Rik	Fbxo43		Abhd5		Col7a1	Bub3
4930506A18Rik	2310061I04Rik	2310007B03Rik	4933417E11Rik	Fcmr		Abhd8		Copa	C230037L18Rik
4930509E16Rik	2310068J16Rik	2310010J17Rik	4933424G05Rik	Fcna		Abi2		Coprs	C430049B03Rik
4930509G22Rik	2310069B03Rik	2310030G06Rik	4933425B07Rik	Fhit		Acaca		Coro1c	Cacna1a
4930513N10Rik	2410003L11Rik	2310034G01Rik	4933427D14Rik	Flt1		Acadl		Cox6a2	Cadm1
4930526I15Rik	2410015M20Rik	2310034O05Rik	4933430I17Rik	Foxo4		Acap3		Cox7a1	Cadm4
4930542C21Rik	2410089E03Rik	2310035C23Rik	4933430N04Rik	Fubp3		Acat2		Cplx2	Camkv
4930544G11Rik	2410131K14Rik	2310040G24Rik	4933433H22Rik	Fuca2		Acbd4		Cry1	Camsap3
4930545L23Rik	2500004C02Rik	2310043M15Rik	4933439K11Rik	Fzd2		Acbd6		Crym	Carm1
4930547E14Rik	2510009E07Rik	2310057M21Rik	5031425E22Rik	Fzd7		Acd		Cstad	Carmil3
4930550C14Rik	2510039O18Rik	2310061I04Rik	5031434O11Rik	Gaa		Acer3		Ctdnep1	Casc3
4930556N13Rik	2610001J05Rik	2310068J16Rik	5031439G07Rik	Garnl3		Acin1		Ctnna1	Cavin4
4930563E22Rik	2610008E11Rik	2310069B03Rik	5430416N02Rik	Gdf9		Acly		Ctrc	Cbln1
4930564C03Rik	2610016A17Rik	2410003L11Rik	5430425K12Rik	Gdpd5		Acot1		Ctrcos	Cbx2
4930572O13Rik	2610027K06Rik	2410004B18Rik	5730420D15Rik	Ggt5		Acot2		Cttnbp2nl	Cbx8
4930573O16Rik	2610028E06Rik	2410015M20Rik	5730422E09Rik	Gid8		Acot8		Cul4a	Ccdc114
4930578I06Rik	2610028H24Rik	2410124H12Rik	5830416I19Rik	Gja4		Acox3		Cwf19l2	Ccdc115
4930579P08Rik	2610044O15Rik8	2410131K14Rik	5930403L14Rik	Glyr1		Acp1		Cxcl15	Ccdc177
4930583K01Rik	2610301B20Rik	2500004C02Rik	6030466F02Rik	Gm10549		Acsl6		Cxcl3	Ccdc85b
4930590J08Rik	2610318M16Rik	2510009E07Rik	6030469F06Rik	Gm10845		Acsm2		Cyp11a1	Ccp110
4930599N23Rik	2610507I01Rik	2510039O18Rik	6230400D17Rik	Gm15545		Actbl2		Cyp2u1	Cd247
4931406H21Rik	2610524H06Rik	2610001J05Rik	6330407A03Rik	Gm16938		Actn4		D030056L22Rik	Cd3eap
4931406P16Rik	2700046G09Rik	2610016A17Rik	6330410L21Rik	Gm19710		Actr1a		D10Wsu102e	Cd52
4931408D14Rik	2700049A03Rik	2610027K06Rik	6430503K07Rik	Gm38670		Actr1b		D17H6S56E-5	Cd70
4931414P19Rik	2700054A10Rik	2610028E06Rik	6430548M08Rik	Gm45916		Actr2		D330050I16Rik	Cd83
4931440P22Rik	2700062C07Rik	2610028H24Rik	6430562O15Rik	Gm45928		Actr3		Dbf4	Cdc40
4932435O22Rik	2700089I24Rik	2610301B20Rik	6430584L05Rik	Gm5532		Actrt3		Dbh	Cdc42bpa
4933406D12Rik	2700099C18Rik	2610318M16Rik	6820408C15Rik	Gm572		Acvr1c		Dbhos	Cdc42ep3
4933406J10Rik	2810001G20Rik	2610507I01Rik	8030423F21Rik	Gm6559		Acyp1		Dcdc2b	Cdcp1
4933407G14Rik	2810002D19Rik	2700049A03Rik	8030423J24Rik	Gm7173		Adad2		Ddx23	Cdipt
4933408J17Rik	2810004N23Rik	2700070H01Rik	8030442B05Rik	Gm9958		Adam10		Ddx5	Cdk14
4933411K16Rik	2810029C07Rik	2700081O15Rik	8430423G03Rik	Gmeb2		Adam9		Dennd2a	Cdk18
4933417E11Rik	2810032G03Rik	2700089I24Rik	9030404E10Rik	Gnpda1		Adamts3		Dennd5a	Cdk2ap1
4933417O13Rik	2810408A11Rik	2700099C18Rik	9130019P16Rik	Golga7		Adamts6		Derl3	Cdk5r2
4933424G05Rik	2810408I11Rik	2810001G20Rik	9130230L23Rik	Gpx8		Adcy4		Dexi	Cdt1
4933425B07Rik	2810410L24Rik	2810002D19Rik	9230104L09Rik	Greb1		Add2		Dgcr2	Ceacam1
4933427D14Rik	2810433D01Rik	2810004N23Rik	9230112D13Rik	Grn		Adgra3		Dglucy	Ceacam19
4933430I17Rik	2810442N19Rik	2810029C07Rik	9330020H09Rik	Gsr		Adipoq		Dhx8	Cecr2
4933430N04Rik	2810454H06Rik	2810032G03Rik	9330117O12Rik	Gsx1		Adipor2		Dicer1	Celf5
4933431G14Rik	2900005J15Rik	2810408A11Rik	9330133O14Rik	Gtf2ird1		Adm		Dlgap1	Cep350
4933433H22Rik	2900026A02Rik	2810408I11Rik	9330179D12Rik	H2-T10		Adora2b		Dmp1	Cerkl
4933439K11Rik	2900060B14Rik	2810410L24Rik	9330182O14Rik	Hax1		Adra2a		Dmtf1	Cfap58
5031425E22Rik	2900076A07Rik	2810429I04Rik	9430078K24Rik	Hcfc1		Adrb2		Dnajc1	Chd1l
5031434O11Rik	2900079G21Rik	2810433D01Rik	9430083A17Rik	Hic2		Aebp2		Dnajc28	Chd3os
5031439G07Rik	3010003L21Rik	2810442N19Rik	9530003J23Rik	Hspb6		Aen		Dpep2	Chmp7
5430416N02Rik	3100003L05Rik	2810454H06Rik	9530052E02Rik	Ikzf5		Afap1		Drg1	Chpf2
5430425K12Rik	3110002H16Rik	2900005J15Rik	9530082P21Rik	Inpp1		Agap3		Drg2	Chuk
5730420D15Rik	3110009F21Rik	2900026A02Rik	9630028H03Rik	Inpp5a		Agfg1		Dtd2	Ciao1
5730422E09Rik	3110021A11Rik	2900060B14Rik	9630028I04Rik	Ints14		Agl		Dtx3l	Cilp
5830416I19Rik	3110035E14Rik	2900079G21Rik	9930012K11Rik	Isoc2a		Ago2		Dym	Cilp2
5930403L14Rik	3110039I08Rik	3010003L21Rik	A230020J21Rik	Itih4		Ago3		Dyrk1b	Cisd2
6030466F02Rik	3110040N11Rik	3100003L05Rik	A230028O05Rik	Itpka		Agpat1		Dzip1	Clasrp
6030469F06Rik	3110043O21Rik	3110002H16Rik	A230072E10Rik	Katnb1		Agpat2		E230029C05Rik	Clec2l
6230400D17Rik	3110045C21Rik	3110009E18Rik	A330009N23Rik	Kcnc2		Agr2		E530011L22Rik	Clip2
6330407A03Rik	3110062M04Rik	3110009F21Rik	A330023F24Rik	Kcnj13		Agrn		Egfl8	Clk3
6330410L21Rik	3300005D01Rik	3110015C05Rik	A330032B11Rik	Kcnj6		Agrp		Egln3	Clta
6430503K07Rik	3830406C13Rik	3110021A11Rik	A330033J07Rik	Kcnn4		Agtrap		Ehbp1	Cma1
6430548M08Rik	3830408C21Rik	3110039I08Rik	A330040F15Rik	Kcnt1		AI314180		Elac2	Cmtm7
6430562O15Rik	4631405J19Rik	3110040N11Rik	A330041J22Rik	Kctd2		AI429214		Eldr	Cnbp
6430584L05Rik	4632404H12Rik	3110043O21Rik	A330048O09Rik	Kdelc1		AI464131		Eloa	Cnot11
6820408C15Rik	4632427E13Rik	3110045C21Rik	A3galt2	Kdm4a		AI506816		Elovl7	Cntn4
8030423F21Rik	4632428C04Rik	3110056K07Rik	A430033K04Rik	Kdsr		Aip		Elp5	Cntn6
8030423J24Rik	4732416N19Rik	3110062M04Rik	A430057M04Rik	Kif20b		Ajuba		Emc2	Cntnap5c
8030442B05Rik	4732471J01Rik	3830406C13Rik	A430078G23Rik	Kif21a		Ak3		Emc7	Cobll1
8430423G03Rik	4732491K20Rik	3830408C21Rik	A430093F15Rik	Klhl34		Ak4		Ensa	Cog1
9030404E10Rik	4833418N02Rik	4631405J19Rik	A430105I19Rik	Lamb2		Akap11		Epb42	Cog6
9030624J02Rik	4833419F23Rik	4632404H12Rik	A530058N18Rik	Lancl3		Akap17b		Erf	Col10a1
9130019P16Rik	4833427F10Rik	4632427E13Rik	A530099J19Rik	Lax1		Akap8		Erlec1	Col19a1
9130230L23Rik	4833428L15Rik	4632428C04Rik	A630066F11Rik	Lbp		Akap9		Esf1	Col9a3
9230104L09Rik	4833439L19Rik	4732416N19Rik	A630095N17Rik	Lclat1		Akr1b3		Etv5	Colec11
9230112D13Rik	4921507P07Rik	4732471J01Rik	A730008H23Rik	Ldb1		Alas1		Exosc2	Colgalt2
9330020H09Rik	4921511C10Rik	4732491K20Rik	A730020M07Rik	Ldlrad4		Aldh3a2		Fabp12	Commd4
9330117O12Rik	4921524J17Rik	4831440E17Rik	A730043L09Rik	Limch1		Aldoc		Faim2	Cops2
9330133O14Rik	4921531P14Rik	4833418N02Rik	A930005H10Rik	Lin37		Alg12		Fam117a	Coq4
9330179D12Rik	4921534H16Rik	4833419F23Rik	A930011G23Rik	Lmf2		Alg14		Fam163a	Cotl1
9330182O14Rik	4921536K21Rik	4833427F10Rik	AA986860	Lmntd2		Alg3		Fam187b	Cpeb4
9430078K24Rik	4930402F06Rik	4833428L15Rik	Aacs	Lrrc25		Alkbh5		Fam20a	Cpne2
9430083A17Rik	4930404H11Rik	4833439L19Rik	Aaed1	Mab21l3		Als2		Fam20b	Cpox
9530003J23Rik	4930404I05Rik	4921524J17Rik	Aagab	Maff		Alx3		Fam25c	Cramp1l
9530052E02Rik	4930405A21Rik	4921534H16Rik	Aamp	Mafk		Alyref2		Fam45a	Crat
9530082P21Rik	4930405J17Rik	4921536K21Rik	Aasdhppt	Manbal		Amn1		Fam53a	Creb3l2
9630028H03Rik	4930405O22Rik	4930401O10Rik	Aatk	Map2k7		Ampd3		Fam69c	Creg2
9630028I04Rik	4930412C18Rik	4930402F06Rik	Abca8b	Mastl		Amph		Fam83b	Crim1
9930012K11Rik	4930413F20Rik	4930404H11Rik	Abcc10	Med7		Anapc10		Fam8a1	Cript
9930021J03Rik	4930413G21Rik	4930404I05Rik	Abcc4	Meikin		Anapc2		Fastkd1	Crispld2
A230020J21Rik	4930415O20Rik	4930404N11Rik	Abcc6	Mfsd13a		Anapc4		Fbxo10	Crtac1
A230028O05Rik	4930422M22Rik	4930405A21Rik	Abcd1	Mfsd4b1		Angel2		Fbxo3	Cryba2
A230072E10Rik	4930425K10Rik	4930405J17Rik	Abcd3	Midn		Ankrd12		Fbxo48	Csf2ra
A330009N23Rik	4930426D05Rik	4930405O22Rik	Abcd4	Mir1964		Ankrd13a		Fdxr	Csrnp2
A330023F24Rik	4930426L09Rik	4930412C18Rik	Abcf3	Mir3105		Ankrd23		Fem1a	Cst7
A330032B11Rik	4930429B21Rik	4930412O13Rik	Abhd11	Mir6347		Ankrd28		Fez2	Ctcf
A330033J07Rik	4930429F24Rik	4930413F20Rik	Abhd11os	Mir6363		Ankrd33		Fgr	Ctxn1
A330040F15Rik	4930432K21Rik	4930413G21Rik	Abhd12	Mir6516		Ankrd42		Filip1l	Cx3cr1
A330041J22Rik	4930432M17Rik	4930415O20Rik	Abhd14a	Mir6899		Ankrd6		Fitm1	Cxadr
A330048O09Rik	4930444M15Rik	4930422M22Rik	Abhd14b	Mir6919		Ankrd66		Fkbp1b	Cxcr5
A3galt2	4930447F24Rik	4930426D05Rik	Abhd16b	Mir7001		Anks1		Fn3k	Cyb561a3
A430033K04Rik	4930448I18Rik	4930426L09Rik	Abhd2	Mir762		Ano10		Fndc3a	Cycs
A430046D13Rik	4930451G09Rik	4930429B21Rik	Abhd4	Mkrn2		Ano2		Fndc7	Cyp7b1
A430057M04Rik	4930452A19Rik	4930429F24Rik	Abl1	Mlana		Ano8		Fntb	D030018L15Rik
A430078G23Rik	4930453N24Rik	4930432K21Rik	Ablim1	Mob1b		Anxa6		Frmd6	D030040B21Rik
A430093F15Rik	4930455D15Rik	4930432M17Rik	Abraxas2	Mob3c		Ap1m1		Fuz	D16Ertd472e
A430105I19Rik	4930455G09Rik	4930440I19Rik	Abtb1	Mre11a		Ap2b1		Gak	D1Ertd622e
A530058N18Rik	4930455H04Rik	4930444M15Rik	Acaa1a	Mrpl44		Ap2s1		Galm	D2hgdh
A530099J19Rik	4930461G14Rik	4930447F24Rik	Acaa2	Mrpl46		Ap3b1		Gata5	D430041D05Rik
A630066F11Rik	4930463O16Rik	4930448I18Rik	Acadm	Mrps11		Ap4e1		Gbf1	D5Ertd615e
A630095N17Rik	4930467D21Rik	4930449E18Rik	Acads	Msln		Ap4s1		Gca	D630023F18Rik
A730008H23Rik	4930471M09Rik	4930451G09Rik	Acbd5	Mthfd1		Apba3		Gdap10	D730003I15Rik
A730020M07Rik	4930473O22Rik	4930452A19Rik	Ackr3	Mtss1		Apbb2		Gdap1l1	D8Ertd738e
A730043L09Rik	4930474M22Rik	4930455D15Rik	Aco1	Myb		Apbb3		Gdf11	Dapk3
A930001C03Rik	4930478L05Rik	4930455G09Rik	Acot7	Mybph		Apc		Gemin6	Dars
A930005H10Rik	4930478P22Rik	4930461G14Rik	Acp6	Mycn		Apex1		Ggh	Dazap1
A930011G23Rik	4930483J18Rik	4930463O16Rik	Acrv1	Mydgf		Aph1c		Gipc2	Dbi
AA986860	4930502E09Rik	4930465K10Rik	Acsf2	Myl6b		Aplf		Gja1	Dbndd1
Aacs	4930503F20Rik	4930471M09Rik	Acsl1	Mymx		Apmap		Gjc2	Dcaf5
Aaed1	4930505A04Rik	4930473O22Rik	Acsl3	Myo9a		Apobec2		Gkn3	Dclk2
Aagab	4930506A18Rik	4930474M22Rik	Acsl5	Napg		Apold1		Gla	Dctd
Aamp	4930509E16Rik	4930478L05Rik	Acss1	Ncapd3		Apoo		Glb1l2	Dcun1d2
Aasdhppt	4930509G22Rik	4930478P22Rik	Actb	Ncaph2		Apoo-ps		Glp2r	Ddc
Aatk	4930511M06Rik	4930480K23Rik	Actc1	Ndufaf4		Apool		Gm10373	Ddx3x
Abat	4930512B01Rik	4930483J18Rik	Actg1	Nelfb		Aqp6		Gm10767	Ddx46
Abca2	4930513N10Rik	4930488B22Rik	Actn1	Nemp1		Aqp7		Gm12250	Dffa
Abca8b	4930515G01Rik	4930505A04Rik	Acvr1b	Nfatc4		Aqp8		Gm12718	Dgkd
Abca9	4930519K11Rik	4930506A18Rik	Acy3	Nlgn2		Arap2		Gm14057	Dhcr24
Abcc10	4930521E06Rik	4930509E16Rik	Adal	Nop9		Arel1		Gm15133	Dhps
Abcc4	4930522O17Rik	4930509G22Rik	Adam19	Nptn		Arf2		Gm15326	Dhtkd1
Abcc6	4930523C07Rik	4930511M06Rik	Adam22	Nrbp2		Arf3		Gm1653	Diaph3
Abcd1	4930526I15Rik	4930512B01Rik	Adam33	Nrep		Arf6		Gm17750	Dip2a
Abcd3	4930528A17Rik	4930513N10Rik	Adamts12	Nsdhl		Arfgap2		Gm17751	Dkc1
Abcd4	4930533B01Rik	4930515G01Rik	Adamts15	Ntf5		Arfgef2		Gm19522	Dlec1
Abcf1	4930542C21Rik	4930523C07Rik	Adamts16	Nudcd1		Arg1		Gm2011	Dll4
Abcf2	4930543E12Rik	4930526I15Rik	Adamts7	Nudt12		Arhgap11a		Gm21948	Dlx2
Abcf3	4930544D05Rik	4930528A17Rik	Adap1	Nup85		Arhgap12		Gm27740	Dnah1
Abcg4	4930544G11Rik	4930539E08Rik	Adat2	Odf2		Arhgap22		Gm27775	Dnah6
Abhd11	4930545L23Rik	4930542C21Rik	Adck1	Odf3		Arhgap8		Gm44505	Dnajc22
Abhd11os	4930546K05Rik	4930543E12Rik	Adcy6	Omp		Arhgap9		Gm45929	Dnajc3
Abhd12	4930547E08Rik	4930544D05Rik	Add3	Orai1		Arhgdia		Gm5108	Dnal1
Abhd14a	4930547E14Rik	4930544G11Rik	Adgrb2	Orai3		Arhgdig		Gm5144	Dnd1
Abhd14b	4930550C14Rik	4930545L23Rik	Adgrf5	Orc3		Arhgef17		Gm5893	Dnm3os
Abhd16b	4930556N13Rik	4930547E08Rik	Adgrg1	Oscp1		Arhgef6		Gm6034	Dnttip1
Abhd2	4930562F07Rik	4930547E14Rik	Adgrg2	P2rx3		Arid1b		Gm6712	Dock3
Abhd4	4930563E22Rik	4930550C14Rik	Adgrg7	P3h1		Arid5a		Gm7337	Dock8
Abl1	4930564C03Rik	4930555B11Rik	Adgrl3	Pak1		Arih2		Gm996	Dopey1
Abl2	4930572O13Rik	4930556N13Rik	Adi1	Papss1		Arl3		Gnat1	Dpysl4
Ablim1	4930578I06Rik	4930558J18Rik	Adk	Pdcl		Arl4a		Gnrh1	Drc1
Abraxas2	4930578M01Rik	4930562F07Rik	Adm2	Pde4a		Arl8a		Golim4	Dscr3
Abtb1	4930579G18Rik	4930563E18Rik	Adora1	Pdha1		Armc2		Gopc	Dsg4
Acaa1a	4930579G24Rik	4930563E22Rik	Adprh	Pdzk1ip1		Armc3		Gpr119	Dst
Acaa2	4930579K19Rik	4930564C03Rik	Adprm	Pfas		Armc7		Gpr155	Dusp28
Acadm	4930579P08Rik	4930573O16Rik	Adrm1	Phax		Arnt2		Gpr161	Dvl1
Acads	4930583K01Rik	4930578I06Rik	Adsl	Phb2		Arpc2		Grik5	E130102H24Rik
Acadsb	4930590J08Rik	4930578M01Rik	Adss	Pias4		Arrdc1		Grk4	E130112N10Rik
Acbd5	4930593C16Rik	4930579G18Rik	Adtrp	Piga		Arrdc2		Grpel1	E130304I02Rik
Ackr3	4931406C07Rik	4930579G24Rik	Aebp1	Pigv		Arsi		Gsdma2	Ebf3
Aco1	4931406H21Rik	4930579K19Rik	Afap1l1	Pik3r3		Asb1		Gsdmc4	Eef1a1
Aco2	4931406P16Rik	4930583K01Rik	Afap1l2	Pla2g16		Asb17os		Gsg1	Eef2
Acot7	4931408D14Rik	4930590J08Rik	Afdn	Plcb3		Asb2		Gsg1l2	Efhd2
Acot9	4931428F04Rik	4930593C16Rik	Aff1	Pld1		Ascl3		Gtdc1	Efna2
Acox1	4931431B13Rik	4931406H21Rik	Afg1l	Plpbp		Asf1a		Guk1	Eid2
Acp6	4931431C16Rik	4931408D14Rik	Afmid	Polq		Asic4		Gyg	En1
Acrv1	4931440P22Rik	4931428F04Rik	Aftph	Polr1e		Aspa		Gys2	Enah
Acsf2	4932412D23Rik	4931430N09Rik	Agap1	Polr2l		Asphd2		H2-Aa	Enpp1
Acsl1	4932435O22Rik	4931431C16Rik	Agbl5	Ppp1cc		Asrgl1		H2-D1	Eogt
Acsl3	4932438A13Rik	4931440P22Rik	Aggf1	Ppp1r14b		Atad2		H2-L	Epha8
Acsl5	4932438H23Rik	4932412D23Rik	Ago1	Ppp3r1		Atad3a		H2-T22	Eppin
Acss1	4933402N03Rik	4932435O22Rik	Agt	Prdm11		Atad3aos		H2-T9	Erbin
Actb	4933405D12Rik	4932438A13Rik	Agtpbp1	Primpol		Atat1		Haao	Erp29
Actc1	4933406C10Rik	4932438H23Rik	Agxt	Prmt1		Atf3		Hal	Errfi1
Actg1	4933406D12Rik	4933405D12Rik	Ahctf1	Proser3		Atf4		Has2os	Ethe1
Actn1	4933406J10Rik	4933406C10Rik	Ahdc1	Prrc2a		Atf6b		Hat1	Exoc6b
Actr10	4933407E24Rik	4933406D12Rik	Ahnak	Prrg4		Atox1		Haus7	Exosc10
Acvr1b	4933407G14Rik	4933406J10Rik	Ahr	Psen1		Atp11a		Hdgf	F2rl3
Acy3	4933408J17Rik	4933407E24Rik	Ahsa1	Psmb4		Atp2c1		Hectd1	Fam110a
Adal	4933408N05Rik	4933407G14Rik	AI427809	Psme2		Atp5c1		Hectd2	Fam110b
Adam19	4933411K16Rik	4933408J17Rik	AI463170	Ptpn2		Atp5e		Higd1a	Fam13b
Adam22	4933416E03Rik	4933408N05Rik	Aida	Ptprf		Atp5f1		Hipk2	Fam163b
Adam32	4933416M07Rik	4933411K16Rik	Aif1l	Pvr		Atp5j		Hist1h1a	Fam169b
Adam33	4933417E11Rik	4933416E03Rik	Aimp1	Pycrl		Atp5o		Hist1h2ab	Fam174a
Adamts1	4933417O13Rik	4933416M07Rik	Aimp2	Pygb		Atp6v0d1		Hist1h2ac	Fam199x
Adamts12	4933424G05Rik	4933417D19Rik	Aipl1	Pym1		Atp6v0e2		Hist1h2ad	Fam19a5
Adamts15	4933424G06Rik	4933417E11Rik	Akap1	Rabgap1l		Atp6v1g2		Hist1h2ae	Fam217b
Adamts16	4933425B07Rik	4933424G05Rik	Akap10	Rabggtb		Atp8b5		Hist1h2ah	Fam234b
Adamts20	4933427D14Rik	4933424G06Rik	Akap13	Rabl6		Atp9a		Hist1h2ak	Fam49b
Adamts7	4933430I17Rik	4933425B07Rik	Akap2	Rac3		Atpaf2		Hist1h2bb	Fam71f1
Adap1	4933430N04Rik	4933427D14Rik	Akap6	Ralb		Atxn2l		Hist1h2bc	Fam83g
Adat2	4933431E20Rik	4933430I17Rik	Akap8l	Raph1		Atxn7		Hist1h2bf	Fancd2os
Adck1	4933433H22Rik	4933430N04Rik	Akip1	Rars2		Aurka		Hist1h2bg	Fastkd2
Adcy6	4933439K11Rik	4933431E20Rik	Akirin1	Rassf7		Avil		Hist1h2bh	Fat4
Add3	5031425E22Rik	4933433H22Rik	Akt1s1	Rbm12		Avp		Hist1h2bk	Fbn2
Adgrb2	5031426D15Rik	4933439K11Rik	Akt2	Rbm12b2		AW046200		Hist1h2bn	Fbp1
Adgrf5	5031434O11Rik	5031425E22Rik	Aktip	Rbm20		Axin2		Hist1h3a	Fbxo45
Adgrg1	5031439G07Rik	5031434O11Rik	Alad	Rbm5		Azin1		Hist1h3b	Fbxw17
Adgrg2	5033403F01Rik	5031439G07Rik	Alcam	Rcor1		Azin2		Hist1h3c	Fcamr
Adgrg7	5033406O09Rik	5033417F24Rik	Aldh1a1	Rcor2		B130006D01Rik		Hist1h3d	Fgf18
Adgrl1	5430405H02Rik	5330417C22Rik	Aldh2	Reck		B230112J18Rik		Hist1h3e	Fgf22
Adgrl3	5430416N02Rik	5430402O13Rik	Aldh4a1	Rheb		B230206H07Rik		Hist1h3f	Fgf6
Adi1	5430425K12Rik	5430405H02Rik	Aldh6a1	Rhod		B230219D22Rik		Hist1h4a	Fgfr1
Adk	5730420D15Rik	5430416N02Rik	Aldoa	Rhog		B3galt6		Hist1h4b	Fibcd1
Adm2	5730422E09Rik	5430425K12Rik	Alg2	Rnf11		B3gat3		Hist1h4j	Fig4
Adnp2	5830416I19Rik	5730403I07Rik	Alg5	Rnf145		B3gnt5		Hist1h4k	Fign
Adora1	5830454E08Rik	5730420D15Rik	Alkal1	Rnf31		B4galt3		Hist2h2bb	Fjx1
Adprh	5930403L14Rik	5730422E09Rik	Alkbh2	Rpl32		B930025P03Rik		Hist2h3b	Fktn
Adprm	5930430L01Rik	5730480H06Rik	Alkbh6	Rpp38		B9d1		Hlcs	Flrt2
Adrm1	6030440G07Rik	5830416I19Rik	Alms1	Rps10		Bag1		Hmbox1	Fndc1
Adsl	6030443J06Rik	5830444B04Rik	Aloxe3	Rps6kb2		Baiap2		Hmgb1	Fndc5
Adss	6030458C11Rik	5830454E08Rik	Alpk1	Rtn4		Baiap2l1		Hmox2	Fndc8
Adtrp	6030466F02Rik	5930403L14Rik	Alppl2	Rufy3		Banf2		Hnrnpc	Foxb2
Aebp1	6030468B19Rik	6030443J06Rik	Als2cl	Rundc3a		Barx2		Hnrnph2	Foxd1
Afap1l1	6030469F06Rik	6030458C11Rik	Amacr	Satb1		Batf3		Hoxa13	Foxk1
Afap1l2	6230400D17Rik	6030466F02Rik	Amd1	Sbno1		Baz2b		Hrasls5	Foxl1
Afdn	6330407A03Rik	6030468B19Rik	Amd2	Scarna17		Bbc3		Hrh1	Frmd4b
Aff1	6330410L21Rik	6030469F06Rik	Amdhd1	Scgb1c1		Bbs4		Hsd3b7	Frs3
Afg1l	6430503K07Rik	6230400D17Rik	Amdhd2	Sdc2		BC003331		Hsh2d	Fscn2
Afmid	6430531B16Rik	6330407A03Rik	Amotl2	Sdhaf2		BC020402		Hyal2	Fstl5
Afp	6430548M08Rik	6330410L21Rik	Amt	Sec24a		BC025920		Hykk	Ftcd
Aftph	6430550D23Rik	6330549D23Rik	Amz2	Sec62		BC048644		Ifi27	Ftsj1
Agap1	6430562O15Rik	6430503K07Rik	Anapc13	Selenop		Bc1		Ifi44	Fundc1
Agbl5	6430571L13Rik	6430531B16Rik	Ang	Senp8		Bcdin3d		Ifnb1	Gab2
Aggf1	6430584L05Rik	6430548M08Rik	Ank2	Serpinb9		Bckdha		Ifng	Galnt10
Ago1	6820408C15Rik	6430550D23Rik	Ankhd1	Setd4		Bcl2a1c		Igf2bp1	Galnt11
Ago4	8030423F21Rik	6430562O15Rik	Ankib1	Sftpc		Bclaf1		Igfn1	Gamt
Agpat5	8030423J24Rik	6430571L13Rik	Ankk1	Sfxn1		Bdp1		Ikbip	Gapvd1
Agt	8030442B05Rik	6430584L05Rik	Ankle2	Sgk2		Bend4		Il1rl2	Gars
Agtpbp1	8430408G22Rik	6720468P15Rik	Ankra2	Shmt1		Bend7		Il20ra	Gas2l1
Agxt	8430423G03Rik	6820408C15Rik	Ankrd10	Sil1		Best1		Impa1	Gas8
Ahctf1	8430426J06Rik	8030423F21Rik	Ankrd13b	Slc12a4		Bhlhb9		Inpp5k	Gata3
Ahdc1	9030404E10Rik	8030423J24Rik	Ankrd2	Slc14a1		Bicral		Ints8	Gchfr
Ahnak	9030624J02Rik	8030442B05Rik	Ankrd26	Slc16a10		Blk		Ints9	Gfer
Ahr	9130011E15Rik	8030462N17Rik	Ankrd34c	Slc16a2		Blvra		Ip6k1	Ggnbp2
Ahsa1	9130019P16Rik	8430423G03Rik	Ankrd37	Slc16a8		Bmp7		Ipcef1	Ggnbp2os
AI427809	9130023H24Rik	8430426J06Rik	Ankrd39	Slc1a7		Bmpr1a		Iqcc	Gipc3
AI463170	9130230L23Rik	9030404E10Rik	Ankrd40	Slc25a13		Bmpr2		Irf7	Git1
AI507597	9230104L09Rik	9130011E15Rik	Ankrd44	Slc25a16		Boc		Isoc2b	Glb1
AI597479	9230105E05Rik	9130019P16Rik	Ankrd46	Slc26a2		Bod1		Itgad	Glis2
AI661453	9230112D13Rik	9130230L23Rik	Ankrd63	Slc35b2		Borcs6		Itprip	Glmp
Aida	9230117E06Rik	9230104L09Rik	Ankrd9	Slc35g2		Bpifa6		Kansl1	Gls2
Aif1l	9330020H09Rik	9230105E05Rik	Anks3	Slc4a4		Braf		Kcnd3	Glt1d1
Aimp1	9330117O12Rik	9230112D13Rik	Ano5	Slc9a8		Brd9		Kcnd3os	Glt6d1
Aimp2	9330133O14Rik	9330020H09Rik	Ano6	Slc9a9		Bricd5		Kcnj4	Glt8d1
Aipl1	9330179D12Rik	9330117O12Rik	Anp32a	Smg5		Brpf1		Kcnj9	Gm10024
Airn	9330182O14Rik	9330133O14Rik	Antxr1	Snap23		Brsk2		Kcnma1	Gm10272
Akap1	9430078K24Rik	9330179D12Rik	Anxa11	Snhg12		Bsdc1		Kcnq1ot1	Gm10432
Akap10	9430083A17Rik	9330182O14Rik	Anxa2	Snhg20		Btbd1		Kdm4b	Gm10451
Akap13	9430091E24Rik	9430078K24Rik	Anxa4	Snora16a		Btbd10		Khdrbs3	Gm10636
Akap2	9530003J23Rik	9430083A17Rik	Anxa5	Snora26		Btbd2		Kif5b	Gm11217
Akap6	9530026F06Rik	9530003J23Rik	Anxa9	Snora44		Btbd8		Kiz	Gm11240
Akap8l	9530026P05Rik	9530026P05Rik	Aox1	Snora61		Btf3		Klf8	Gm11696
Akip1	9530052E02Rik	9530052E02Rik	Ap1ar	Snora7a		Btg2		Kmt5a	Gm11733
Akirin1	9530053A07Rik	9530053A07Rik	Ap1m2	Snord52		Bud13		Knstrn	Gm12191
Akt1s1	9530062K07Rik	9530062K07Rik	Ap2a1	Snord99		C030013G03Rik		Krt14	Gm12338
Akt2	9530080O11Rik	9530080O11Rik	Ap2m1	Soga3		C030018K13Rik		Krt72	Gm12359
Aktip	9530082P21Rik	9530082P21Rik	Ap3m1	Spag9		C030037D09Rik		Krtap1-4	Gm12409
Alad	9630028H03Rik	9530091C08Rik	Ap3s2	Spata24		C1qbp		Krtap1-5	Gm13363
Alcam	9630028I04Rik	9630028H03Rik	Ap5b1	Spesp1		C1ql1		Lamtor5	Gm13629
Aldh1a1	9830166K06Rik	9630028I04Rik	Ap5m1	Spryd7		C1ql4		Lasp1	Gm13749
Aldh1a7	9930012K11Rik	9830166K06Rik	Apbb1	Sptb		C1qtnf6		Lcmt1	Gm14137
Aldh2	9930014A18Rik	9930012K11Rik	Apeh	Src		C230024C17Rik		Lcn12	Gm14207
Aldh4a1	9930021J03Rik	9930014A18Rik	Aph1a	Ssfa2		C2cd5		Lin7c	Gm15850
Aldh6a1	A230020J21Rik	A230020J21Rik	Apoa2	Ssmem1		C330013E15Rik		Lipk	Gm15910
Aldh7a1	A230028O05Rik	A230028O05Rik	Apob	Ssrp1		C330020E22Rik		Lmbr1	Gm16157
Aldoa	A230050P20Rik	A230050P20Rik	Apoe	St14		C87436		Lmbrd1	Gm1647
Alg2	A230056J06Rik	A230056J06Rik	Apol7d	Stk11		C8g		Lmbrd2	Gm16582
Alg5	A230072E10Rik	A230072E10Rik	Apom	Stpg3		C9		Lmln	Gm17769
Alg6	A230077H06Rik	A230077H06Rik	App	Stx19		C920021L13Rik		Lmod1	Gm1821
Alkal1	A330009N23Rik	A230108P19Rik	Appl2	Stx1a		Cabin1		Lmtk2	Gm19582
Alkbh2	A330015K06Rik	A330009N23Rik	Aqp1	Sult2b1		Cables1		Lmx1b	Gm20597
Alkbh6	A330023F24Rik	A330015K06Rik	Aqp11	Synrg		Cables2		Lrig2	Gm20741
Alms1	A330032B11Rik	A330023F24Rik	Aqp2	Syt13		Cacna2d3		Lrrc28	Gm20753
Aloxe3	A330033J07Rik	A330032B11Rik	Aqp3	Tab1		Cacnb2		Lrrc34	Gm2115
Alpk1	A330035P11Rik	A330033J07Rik	Aqp5	Tanc2		Cad		Lrrcc1	Gm2694
Alppl2	A330040F15Rik	A330035P11Rik	Arap1	Tbc1d10a		Calm1		Lsm2	Gm2848
Als2cl	A330041J22Rik	A330040F15Rik	Arf4	Tbc1d5		Calml4		Lsm5	Gm28626
Alyref	A330048O09Rik	A330041J22Rik	Arfgap1	Tcirg1		Calr		Lsr	Gm29443
Amacr	A330074K22Rik	A330048O09Rik	Arfgef3	Tefm		Calr3		Maml1	Gm29685
Amd1	A3galt2	A3galt2	Arg2	Ten1		Camk2a		Map7d2	Gm38436
Amd2	A430033K04Rik	A430005L14Rik	Arhgap18	Tep1		Camk2d		Mapk8ip1	Gm38509
Amdhd1	A430046D13Rik	A430033K04Rik	Arhgap21	Terb1		Camta1		Mapk8ip2	Gm38671
Amdhd2	A430057M04Rik	A430057M04Rik	Arhgap26	Tex261		Cap1		Marf1	Gm4265
Amfr	A430078G23Rik	A430078G23Rik	Arhgap27	Tex264		Capn10		Mark2	Gm42788
Amigo1	A430093F15Rik	A430093F15Rik	Arhgap28	Thap2		Capn15		Mboat2	Gm4814
Amotl2	A430105I19Rik	A430105I19Rik	Arhgap29	Tirap		Capns1		Mcoln1	Gm5126
Amt	A530058N18Rik	A530013C23Rik	Arhgap31	Tma16		Caprin2		Mcur1	Gm5901
Amz2	A530072M11Rik	A530058N18Rik	Arhgap32	Tmem198		Capsl		Mdm2	Gm6578
Anapc11	A530099J19Rik	A530072M11Rik	Arhgap33	Tmem209		Car12		Med13	Gm829
Anapc13	A630001G21Rik	A530099J19Rik	Arhgap33os	Tmem256		Car4		Med25	Gm9054
Ang	A630020A06	A630023A22Rik	Arhgap42	Tmem51		Car7		Megf9	Gm9899
Ank2	A630066F11Rik	A630066F11Rik	Arhgap6	Tmem51os1		Car8		Meis2	Gna13
Ankhd1	A630095N17Rik	A630072M18Rik	Arhgef1	Tmem62		Carnmt1		Mertk	Gnb5
Ankib1	A730008H23Rik	A630095N17Rik	Arhgef10	Tmem67		Cars2		Mettl14	Golm1
Ankk1	A730020E08Rik	A730008H23Rik	Arhgef10l	Tmem71		Casd1		Mettl17	Gorasp1
Ankle2	A730020M07Rik	A730020E08Rik	Arhgef11	Tmem79		Casp2		Mettl3	Gpat4
Ankra2	A730043L09Rik	A730020M07Rik	Arhgef12	Tmem82		Casp8ap2		Mfsd8	Gpbar1
Ankrd10	A730085K08Rik	A730043L09Rik	Arhgef16	Tmem91		Catsperd		Mid1	Gpc1
Ankrd13b	A730090N16Rik	A730085K08Rik	Arhgef18	Tmigd3		Cbfa2t2		Miga1	Gpkow
Ankrd17	A930001C03Rik	A730090N16Rik	Arhgef19	Tprg		Cblb		Mir133a-1	Gpr132
Ankrd2	A930002C04Rik	A930002C04Rik	Arhgef2	Tprgl		Cbwd1		Mir1903	Gpr143
Ankrd22	A930004D18Rik	A930004D18Rik	Arhgef28	Trim33		Cbx4		Mir1946a	Gpr176
Ankrd26	A930005H10Rik	A930005H10Rik	Arhgef37	Trim8		Cc2d1a		Mir1a-2	Gpr179
Ankrd34c	A930011G23Rik	A930007I19Rik	Arhgef38	Trip6		Ccar2		Mir1b	Gpr180
Ankrd37	A930012L18Rik	A930011G23Rik	Arhgef40	Trmt61b		Ccdc103		Mir3077	Gpr183
Ankrd39	A930015D03Rik	A930012L18Rik	Arhgef7	Trp53		Ccdc113		Mir3097	Gpr55
Ankrd40	A930024E05Rik	A930015D03Rik	Arid1a	Tsc1		Ccdc117		Mir343	Grina
Ankrd44	A930033H14Rik	A930016O22Rik	Arid3a	Tsc22d2		Ccdc126		Mir484	Gripap1
Ankrd46	AA543186	A930019D19Rik	Arid3b	Ttc1		Ccdc155		Mir499	Grk2
Ankrd49	AA986860	A930024E05Rik	Arid4b	Tulp3		Ccdc171		Mir5128	Grm4
Ankrd63	Aacs	A930033H14Rik	Arih1	Tusc1		Ccdc186		Mir5129	Grm6
Ankrd9	Aadat	AA543186	Arl1	Txndc12		Ccdc25		Mir677	Gsdme
Anks3	Aaed1	AA986860	Arl10	Ube2s		Ccdc34		Mir6948	Gsto2
Ano5	Aagab	Aacs	Arl4c	Ubn1		Ccdc51		Mir6986	Gtf3c5
Ano6	Aamp	Aadat	Arl4d	Uchl3		Ccdc58		Mir7-1	Guca1a
Anp32a	Aanat	Aaed1	Arl5a	Upk1b		Ccdc71		Mir7000	Guca1b
Antxr1	Aars2	Aagab	Arl6	Uqcrfs1		Ccdc78		Mir7003	H2-K2
Anxa11	Aasdhppt	Aamp	Armc10	Uqcrq		Ccdc87		Mir7019	Hacd2
Anxa2	Aatk	Aanat	Armc8	Usp18		Ccdc88a		Mir7036b	Hdac6
Anxa4	Abca1	Aar2	Armt1	Usp2		Ccdc92		Mir7210	Hdac9
Anxa5	Abca14	Aars2	Arntl	Usp9x		Ccdc94		Mir7229	Heatr6
Anxa9	Abca17	Aasdhppt	Arpc4	Vps26b		Ccdc96		Mir7233	Hecw2
Aox1	Abca3	Aass	Arpc5	Vps33b		Cckar		Mir7652	Heg1
Ap1ar	Abca8b	Aatk	Arpc5l	Vps54		Ccl17		Mir7677	Hmcn1
Ap1g2	Abca9	Abat	Arrdc3	Vps8		Ccl25		Mlc1	Hnrnpk
Ap1m2	Abcb6	Abca1	Arrdc4	Wdr20		Ccl4		Mmachc	Hoxb7
Ap2a1	Abcb9	Abca17	Arrdc5	Wdr31		Ccng1		Mmp15	Hoxb8
Ap2m1	Abcc10	Abca2	Arsb	Wdr6		Ccng2		Mmp17	Hspa12b
Ap3m1	Abcc3	Abca3	Art4	Wiz		Ccnj		Mmp27	Hspb9
Ap3s2	Abcc4	Abca8b	As3mt	Wrap53		Ccno		Mov10l1	Htr1d
Ap5b1	Abcc6	Abcb6	Asah1	Wwox		Ccny		Mrap2	Htr1f
Ap5m1	Abcc9	Abcb9	Asah2	Xbp1		Ccnyl1		Mtch2	Htr2a
Apbb1	Abcd1	Abcc10	Asap1	Xrn2		Ccr7		Mtcp1	Htr6
Apeh	Abcd3	Abcc3	Asb10	Yme1l1		Ccr9		Mtfmt	Hymai
Aph1a	Abcd4	Abcc4	Asb11	Ythdf2		Ccs		Mtfr1	Ifitm5
Apoa1	Abce1	Abcc6	Asb13	Ywhaq		Ccser1		Mtor	Ifna14
Apoa2	Abcf1	Abcc9	Asb15	Zbtb2		Cct7		Mtx2	Ift140
Apob	Abcf2	Abcd1	Asb5	Zbtb46		Cd151		Mvp	Ift27
Apobec3	Abcf3	Abcd3	Asb7	Zc3h14		Cd160		Mx1	Igf2bp3
Apoc2	Abcg4	Abcd4	Asb8	Zdhhc23		Cd2ap		Mylpf	Il20rb
Apoe	Abhd1	Abce1	Ascc3	Zfc3h1		Cd53		Myo1h	Il22ra1
Apof	Abhd11	Abcf3	Ascl4	Zfp106		Cd55		Mzb1	Il3ra
Apol7d	Abhd11os	Abhd1	Asgr2	Zfp143		Cd99l2		Naa11	Ilkap
Apom	Abhd12	Abhd11	Asic1	Zfp229		Cda		Nab1	Imp3
App	Abhd14a	Abhd11os	Asic3	Zfp606		Cdc20b		Nat8f4	Imp4
Appl2	Abhd14b	Abhd12	Asna1	Zfp607a		Cdc25b		Nbdy	Impdh1
Aqp1	Abhd16b	Abhd13	Aspdh	Zfp629		Cdc42		Ncaph	Ing1
Aqp11	Abhd17b	Abhd14a	Asph	Zfp641		Cdc7		Ncstn	Iscu
Aqp2	Abhd2	Abhd14b	Asprv1	Zfp719		Cdca4		Nde1	Isl2
Aqp3	Abhd4	Abhd16b	Aste1	Zfp82		Cdca5		Ndufa3	Itfg1
Aqp4	Abhd5	Abhd17b	Astl	Zfp84		Cdca7		Ndufa4l2	Itgae
Aqp5	Abhd8	Abhd17c	Asxl1	Zfp954		Cdh17		Ndufaf5	Jam2
Ar	Abi2	Abhd2	Asxl2	Zfp957		Cdk1		Ndufb11	Jund
Arap1	Abl1	Abhd3	Atad1	Zkscan14		Cdk10		Nf2	Kank2
Arf4	Ablim1	Abhd4	Atad2b	Zkscan5		Cdk16		Nfil3	Kat2a
Arfgap1	Abr	Abhd5	Atf6	Zmym4		Cdk19		Nfyb	Kbtbd11
Arfgef3	Abracl	Abhd8	Atf7	Znhit3		Cdk5rap2		Ngly1	Kbtbd13
Arg2	Abraxas2	Abi1	Atf7ip			Cdkl1		Nipsnap3b	Kcnab1
Arhgap18	Abtb1	Abi2	Atg10			Cdkn2aipnl		Nmb	Kcnh7
Arhgap21	Acaa1a	Abl1	Atg101			Cdkn2d		Nme8	Kcnj3
Arhgap24	Acaa2	Abl2	Atg13			Cdkn3		Nmt1	Kcnk10
Arhgap26	Acaca	Ablim1	Atg16l2			Cdr2		Nop14	Kcnk3
Arhgap27	Acad8	Ablim3	Atg4c			Cdrt4os1		Nppb	Kcnk7
Arhgap28	Acadl	Abraxas2	Atg4d			Cdyl		Npr3	Kcnmb4os1
Arhgap29	Acadm	Abtb1	Atl3			Cebpb		Nrp1	Kcns3
Arhgap31	Acads	Acaa1a	Atp11b			Cebpd		Nsd2	Kidins220
Arhgap32	Acadsb	Acaa2	Atp13a3			Cebpz		Nsun6	Kif21b
Arhgap33	Acap3	Acaca	Atp13a5			Cela3a		Nt5m	Klc2
Arhgap33os	Acat2	Acacb	Atp1a1			Celf6		Nubp2	Klhdc1
Arhgap42	Acbd4	Acadl	Atp1b1			Cenpb		Nup62	Klhdc4
Arhgap6	Acbd5	Acadm	Atp1b4			Cenpj		Nup93	Klhl17
Arhgef1	Acbd6	Acads	Atp2b1			Cenpo		Nusap1	Kmt2c
Arhgef10	Acd	Acap3	Atp5g3			Cenpv		Oaz2	Kpna1
Arhgef10l	Acer3	Acat2	Atp5l			Cenpx		Ogdh	Kpna4
Arhgef11	Acin1	Acbd4	Atp6v0a1			Cep104		Ogfod2	Kremen1
Arhgef12	Ackr3	Acbd5	Atp6v0a2			Cep112		Oip5	Krt35
Arhgef16	Acly	Acbd6	Atp6v0a4			Cep128		Ormdl3	Krt4
Arhgef18	Aco1	Acd	Atp6v0d2			Cep131		Oscar	Krt77
Arhgef19	Acot1	Acer3	Atp6v1a			Cep170b		Ost4	Krt81
Arhgef2	Acot2	Acin1	Atp6v1b2			Cep290		Otos	Krt88
Arhgef28	Acot4	Ackr3	Atp6v1e1			Cep295nl		Oxsm	Ksr2
Arhgef37	Acot7	Acly	Atp6v1h			Cep44		Oxt	Ktn1
Arhgef38	Acot8	Aco1	Atp8a1			Cep57		P4ha1	Lca5
Arhgef40	Acot9	Aco2	Atp8b1			Cep57l1		Pagr1a	Lcat
Arhgef7	Acox1	Acot1	Atrnl1			Cep68		Paip2	Ldlr
Arid1a	Acox3	Acot2	Atxn1			Cep72		Palmd	Lgals3bp
Arid3a	Acp1	Acot7	Atxn7l1			Cept1		Pam	Lhx2
Arid3b	Acp6	Acot8	AU015791			Cer1		Pank1	Lhx8
Arid4b	Acrv1	Acox3	AU021063			Cercam		Papd4	Lig4
Arih1	Acsf2	Acp1	AU021092			Cers6		Pappa	Lonp2
Arl1	Acsf3	Acp6	AU040320			Cfap126		Parg	Lpar3
Arl10	Acsl1	Acrv1	Auh			Cfap157		Parp1	Lpin2
Arl4c	Acsl3	Acsf2	Aunip			Cfap161		Parp14	Lrcol1
Arl4d	Acsl5	Acsl1	Aup1			Cfap44		Parp9	Lrp10
Arl5a	Acsl6	Acsl3	AV051173			Cfap53		Paxip1	Lrrc4
Arl6	Acsm2	Acsl5	Avl9			Cfap61		Pcdhga11	Lrrc46
Armc10	Acsm5	Acsl6	AW209491			Cfdp1		Pcdhgb7	Lrrc6
Armc8	Acss1	Acsm2	Aym1			Chac1		Pcid2	Lrrc8c
Armt1	Actb	Acss1	Azi2			Chadl		Pcnt	Lrrn3
Arntl	Actbl2	Actb	B230208H11Rik			Chaf1a		Pcnx	Ltk
Arpc4	Actc1	Actbl2	B230307C23Rik			Chchd10		Pcsk9	Luzp2
Arpc5	Actg1	Actc1	B230319C09Rik			Chchd2		Pdcd10	Lypd6
Arpc5l	Actn1	Actg1	B230354K17Rik			Chd6		Pdcd2l	Lypd8
Arpin	Actn4	Actn1	B2m			Chek1		Pdgfd	Mafa
Arrdc3	Actr10	Actn4	B330016D10Rik			Chek2		Pdilt	Maged1
Arrdc4	Actr1a	Actr1a	B3galnt2			Cherp		Pdlim1	Maneal
Arrdc5	Actr1b	Actr1b	B3galt4			Chic2		Pdzd3	Map4k2
Arsb	Actr2	Actr2	B3gat2			Chit1		Phf21a	Map4k5
Art4	Actr3	Actr3	B3gnt2			Chka		Pi16	Map7
Artn	Actrt3	Actrt3	B3gntl1			Chmp1b		Pir	Mapk1ip1l
As3mt	Acvr1b	Acvr1b	B430010I23Rik			Chmp2b		Pla2g1b	Mapk9
Asah1	Acvr1c	Acvr1c	B430319G15Rik			Chmp4c		Pla2g4f	Mapkapk5
Asah2	Acy1	Acvr2b	B4galt1			Chmp5		Plat	Marveld2
Asap1	Acy3	Acy3	B4galt6			Chmp6		Plekha5	Mast1
Asap3	Acyp1	Acyp1	B4gat1			Chodl		Plk4	Mast2
Asb10	Ada	Adad2	B830017H08Rik			Chrm5		Pmel	Mb21d1
Asb11	Adad2	Adal	Babam2			Chrna2		Pnp	Mbtd1
Asb13	Adal	Adam10	Bace1			Chrne		Pogz	Mcm4
Asb15	Adam10	Adam15	Bace2			Chst12		Polr3c	Mcpt-ps1
Asb5	Adam19	Adam19	Bach1			Chst13		Polr3e	Mcrip1
Asb7	Adam22	Adam22	Bag6			Chst15		Pop5	Mdh1b
Asb8	Adam33	Adam23	Bambi			Chsy3		Ppm1n	Med13l
Ascc3	Adam9	Adam33	Banf1			Ciapin1		Pram1	Megf8
Ascl2	Adamts1	Adam9	Banp			Cib4		Prkag1	Mex3d
Ascl4	Adamts12	Adamts12	Bap1			Ckap5		Prkrip1	Miat
Ascl5	Adamts15	Adamts15	Bard1			Cklf		Prlr	Mical1
Asgr2	Adamts16	Adamts16	Batf			Clca2		Prmt6	Micall1
Asic1	Adamts3	Adamts20	Baz2a			Clcn6		Pros1	Micall2
Asic3	Adamts6	Adamts3	BB123696			Clcn7		Prpf31	Micu2
Asna1	Adamts7	Adamts6	BB218582			Cldn12		Prpf39	Mir1191b
Aspdh	Adamtsl2	Adamts7	Bbip1			Cldn23		Prpf40a	Mir125b-2
Asph	Adap1	Adamtsl5	Bbof1			Cldn4		Prss22	Mir154
Asprv1	Adar	Adap1	Bbs12			Cldn5		Prss35	Mir182
Aste1	Adat2	Adarb1	BC005537			Cldn6		Prss41	Mir183
Astl	Adck1	Adat2	BC005624			Clec12a		Psmb7	Mir1839
Asxl1	Adcy4	Adck1	BC024139			Clec3b		Psme1	Mir190b
Asxl2	Adcy6	Adcy4	BC027072			Clic1		Ptgfrn	Mir1953
Atad1	Add1	Adcy6	BC028528			Clic5		Ptprn	Mir196a-1
Atad2b	Add2	Adcy9	BC031361			Clip1		Puf60	Mir199a-2
Atf6	Add3	Add2	BC037704			Clock		Rab11a	Mir208a
Atf7	Adgra3	Add3	BC049715			Clptm1l		Rab14	Mir3064
Atf7ip	Adgrb2	Adgra1	Bcam			Clrn2		Rag2	Mir3072
Atg10	Adgrf5	Adgra3	Bcap31			Cltb		Rap1a	Mir3076
Atg101	Adgrg1	Adgrb2	Bcar1			Cluap1		Rap1gapos	Mir322
Atg13	Adgrg2	Adgrf5	Bcas1			Cmas		Rb1cc1	Mir33
Atg16l2	Adgrg7	Adgrg1	Bcas2			Cmtm5		Rbm10	Mir3473f
Atg4c	Adgrl1	Adgrg2	Bcas3os1			Cnep1r1		Rbpj	Mir369
Atg4d	Adgrl3	Adgrg7	Bcas3os2			Cngb3		Rc3h2	Mir377
Atl3	Adh1	Adgrl3	Bcat2			Cnot3		Rce1	Mir378b
Atp10d	Adi1	Adh5	Bccip			Cnot6		Rdh16f2	Mir409
Atp11b	Adipoq	Adi1	Bcl10			Cnot7		Rere	Mir410
Atp13a3	Adipor2	Adipoq	Bcl2			Cnot8		Rfesd	Mir412
Atp13a5	Adk	Adipor2	Bcl2l1			Cnst		Rftn2	Mir496a
Atp1a1	Adm	Adk	Bcl2l11			Cntd1		Rfxank	Mir541
Atp1b1	Adm2	Adm	Bcl2l12			Cntnap2		Rfxap	Mir6236
Atp1b4	Adnp2	Adm2	Bcl2l13			Cntrl		Rhou	Mir6381
Atp2b1	Adora1	Ado	Bcl2l14			Cntrob		Ribc1	Mir6399
Atp5d	Adora2b	Adora1	Bcl6			Coa3		Rims1	Mir6408
Atp5g3	Adora3	Adora2b	Bcl7a			Coa7		Rnaset2a	Mir681
Atp5h	Adprh	Adprh	Bcl9			Coasy		Rnaset2b	Mir6904
Atp5l	Adprm	Adprm	Bcl9l			Cobl		Rnf115	Mir6908
Atp6v0a1	Adra2a	Adra1a	Bcor			Cog3		Rnf180	Mir6913
Atp6v0a2	Adrb2	Adra2a	Bcr			Cog8		Rnf186	Mir6933
Atp6v0a4	Adrm1	Adrb1	Bcs1l			Col16a1		Rnf225	Mir6938
Atp6v0d2	Adsl	Adrb2	Bdkrb1			Col27a1		Rnf38	Mir6951
Atp6v1a	Adss	Adrm1	Bdkrb2			Col4a1		Rock1	Mir6953
Atp6v1b2	Adtrp	Adsl	Bend5			Col4a2		Rpp30	Mir6959
Atp6v1d	Aebp1	Adss	Bfsp1			Col4a3		Rps13	Mir6991
Atp6v1e1	Aebp2	Adssl1	Bhlhe40			Col4a4		Rps3	Mir6997
Atp6v1h	Aen	Adtrp	Bhlhe41			Col4a5		Rps5	Mir6999
Atp8a1	Afap1	Aebp1	Bicd1			Col4a6		Rps6ka5	Mir7026
Atp8b1	Afap1l1	Aebp2	Birc2			Col6a2		Rtl5	Mir7030
Atrnl1	Afap1l2	Aen	Birc3			Col8a1		Rtn2	Mir7041
Atrx	Afdn	Afap1	Birc6			Colgalt1		Rtp3	Mir7079
Atxn1	Aff1	Afap1l1	Blcap			Colq		Runx2	Mir713
Atxn7l1	Afg1l	Afap1l2	Blmh			Commd10		Rwdd4a	Mir7239
AU015791	Afmid	Afdn	Blnk			Commd5		S100a7a	Mir7658
AU021063	Aftph	Aff1	Bloodlinc			Commd9		Samd9l	Mir7689
AU021092	Agap1	Afg1l	Blvrb			Copb1		Sap18	Mir8098
AU022252	Agap2	Afg3l2	Bmf			Copb2		Sap18b	Mir9-3hg
AU040320	Agap3	Afmid	Bmi1			Cops6		Sart1	Mir96
Auh	Agbl5	Afp	Bmp2k			Cops7a		Sc5d	Mkrn1
Aunip	Agfg1	Aftph	Bmpr1b			Cops7b		Scaf11	Mks1
Aup1	Aggf1	Agap1	Bmyc			Cops8		Scamp1	Mlst8
AV051173	Agl	Agap3	Bnip1			Copz1		Scn2a	Morc3
Avl9	Ago1	Agbl5	Bnip2			Coq10a		Sdf2l1	Mos
AW146154	Ago2	Agfg1	Bnip3l			Coq7		Sdhaf3	Mphosph6
AW209491	Ago3	Aggf1	Bok			Coq8a		Sdr16c5	Mpzl3
Aym1	Agpat1	Agl	Bola2			Coq9		Sec61g	Mrgprx1
Azi2	Agpat2	Ago1	Bop1			Corin		Sel1l3	Mrpl10
B230208H11Rik	Agr2	Ago2	Bphl			Cox17		Serpini1	Mrpl35
B230307C23Rik	Agrn	Ago3	Bpifb3			Cox5b		Sf3a3	Mrpl39
B230319C09Rik	Agrp	Agpat1	Bpifb9a			Cox7c		Sf3b1	Mrpl57
B230354K17Rik	Agt	Agpat2	Brd2			Cped1		Sftpa1	Msantd3
B2m	Agtpbp1	Agr2	Bri3			Cpm		Shank3	Msh6
B330016D10Rik	Agtrap	Agrn	Brms1			Cpne3		Shkbp1	Msl1
B3galnt2	Agxt	Agrp	Brox			Cpsf1		Sidt2	Msmo1
B3galt4	Ahctf1	Agt	Brwd1			Cpsf6		Sirt4	Mthfsl
B3gat2	Ahcyl2	Agtpbp1	Bsg			Cpt2		Skp2	Mto1
B3gnt2	Ahdc1	Agtrap	Bsn			Cr1l		Slc18b1	Muc20
B3gntl1	Ahnak	Agxt	Btbd3			Crct1		Slc25a3	Muc5b
B430010I23Rik	Ahr	Ahctf1	Btbd6			Crebzf		Slc25a40	Mvb12a
B430319G15Rik	Ahsa1	Ahdc1	Btc			Creld1		Slc25a43	Mybphl
B4galnt1	AI314180	Ahi1	Btg1			Creld2		Slc26a1	Myo18a
B4galt1	AI427809	Ahnak	Btg3			Crem		Slc30a6	Naga
B4galt6	AI429214	Ahr	Btnl9			Crk		Slc35b3	Nagk
B4gat1	AI463170	Ahsa1	Btrc			Crnkl1		Slc35f3	Naprt
B830017H08Rik	AI464131	AI314180	Bud31			Crtc1		Slc36a1os	Nav2
B9d2	AI506816	AI427809	Bvht			Crtc2		Slc39a8	Nbr1
Babam2	AI507597	AI429214	C030006K11Rik			Cry2		Slc4a10	Ncbp1
Bace1	AI597479	AI463170	C030013C21Rik			Crybg1		Slc4a9	Ncmap
Bace2	Aida	AI464131	C030034I22Rik			Cryzl1		Slfn5os	Ndel1
Bach1	Aif1	AI506816	C130046K22Rik			Csf1		Slmap	Nectin1
Bag6	Aif1l	AI606473	C130080G10Rik			Csf2		Slpi	Neurl1a
Bambi	Aimp1	AI646519	C1qtnf1			Csn3		Smap1	Nhlh2
Banf1	Aimp2	AI661453	C1qtnf5			Csnk2b		Smc1a	Ninj1
Banp	Aip	AI846148	C1qtnf9			Cst12		Smg7	Nipal4
Bap1	Aipl1	Aida	C230072F16Rik			Cstf1		Snhg11	Nkain1
Bard1	Airn	Aif1l	C2cd2l			Ctdp1		Snora3	Nkx2-3
Batf	Ajuba	Aig1	C2cd4b			Ctf2		Snord15a	Nkx2-5
Baz2a	Ak3	Aimp1	C330024C12Rik			Cth		Snord15b	Nmrk2
BB123696	Ak4	Aimp2	C530005A16Rik			Ctnnb1		Snrpb2	Noc2l
BB218582	Akap1	Aip	C77080			Ctps		Snupn	Nog
Bbip1	Akap10	Aipl1	Caap1			Ctxn3		Snx4	Nol3
Bbof1	Akap11	Ajuba	Cab39l			Cul1		Snx6	Nol9
Bbs12	Akap13	Ak3	Cabcoco1			Cul7		Sod2	Nop2
BC005537	Akap17b	Ak4	Cabp1			Cul9		Sost	Noxo1
BC005624	Akap2	Akap1	Cacna1c			Cuta		Sox2	Nphs1os
BC024139	Akap6	Akap10	Cacnb1			Cwc22		Spata31d1a	Npsr1
BC027072	Akap8	Akap11	Cacng4			Cxcl2		Spata31d1b	Nr5a2
BC028528	Akap8l	Akap13	Cactin			Cxxc4		Spata45	Nrip1
BC031361	Akap9	Akap17b	Cacybp			Cyb561d1		Spata6	Nrip2
BC037704	Akip1	Akap2	Cage1			Cyb561d2		Spc24	Nrm
BC049715	Akirin1	Akap6	Cahm			Cyb5b		Speer3	Nsd1
BC049762	Akr1a1	Akap8	Calcoco1			Cyb5d2		Spire2	Nudt3
BC052040	Akr1b3	Akap8l	Cald1			Cyb5r3		Spop	Nup214
Bcam	Akt1s1	Akap9	Calm2			Cyba		Spopl	Oasl1
Bcan	Akt2	Akip1	Calm3			Cyfip1		Spsb3	Obp2a
Bcap29	Aktip	Akirin1	Calm5			Cyld		Sptlc3	Odc1
Bcap31	Alad	Akr1b3	Calml3			Cym		Srgap3	Olfr9
Bcar1	Alas1	Akt1	Camk1d			Cyp17a1		Srpk3	Orc6
Bcas1	Alcam	Akt1s1	Camk1g			Cyp24a1		St7	Osbp2
Bcas2	Aldh1a1	Akt2	Camkk1			Cyp26a1		Stoml3	Osbpl6
Bcas3	Aldh1a7	Aktip	Caml			Cyp2r1		Stra8	Otx1
Bcas3os1	Aldh2	Alad	Camta2			Cyp4f13		Strbp	Oxct1
Bcas3os2	Aldh3a2	Alas1	Cant1			Cyp4v3		Strip1	Oxtr
Bcat2	Aldh4a1	Alcam	Capg			D030024E09Rik		Swap70	P2rx2
Bccip	Aldh6a1	Aldh1a1	Capn1			D030025P21Rik		Syngr1	P2ry14
Bcl10	Aldh7a1	Aldh2	Capn2			D130020L05Rik		Syt17	P3h3
Bcl2	Aldh8a1	Aldh3a2	Capn5			D130043K22Rik		Taf1d	Pacsin1
Bcl2a1b	Aldoa	Aldh4a1	Capn7			D17H6S53E		Taf6	Pak2
Bcl2a1d	Aldoc	Aldh6a1	Capza1			D3Ertd751e		Tarbp1	Papd7
Bcl2l1	Alg12	Aldoa	Capzb			D830046C22Rik		Tbc1d10b	Pard3b
Bcl2l11	Alg14	Aldoart2	Car11			Daam1		Tbcel	Parp10
Bcl2l12	Alg2	Aldob	Car2			Daam2		Tbkbp1	Patl2
Bcl2l13	Alg3	Aldoc	Card10			Dab2		Tbx19	Pawr
Bcl2l14	Alg5	Alg12	Card9			Dap		Tfpt	Pax1
Bcl6	Alg6	Alg14	Carf			Dapp1		Tgfb1i1	Pbx4
Bcl7a	Alg8	Alg2	Carhsp1			Daw1		Tgoln1	Pcbd2
Bcl7c	Alkal1	Alg3	Carmil1			Dazap2		Tgoln2	Pcolce2
Bcl9	Alkbh2	Alg5	Caskin2			Dbnl		Thap1	Pdcd5
Bcl9l	Alkbh5	Alg9	Casp6			Dcaf13		Thyn1	Pdcd7
Bcor	Alkbh6	Alkal1	Casp9			Dcaf15		Ticam1	Pdhx
Bcr	Alms1	Alkbh2	Casz1			Dcaf17		Timeless	Pdpn
Bcs1l	Aloxe3	Alkbh5	Cat			Dcaf8		Timm21	Peg10
Bdkrb1	Alpk1	Alkbh6	Catsper1			Dcakd		Timm23	Peg13
Bdkrb2	Alppl2	Alkbh8	Catsper2			Dcdc2a		Tle1	Pepd
Bend5	Als2	Alms1	Catsperz			Dcp1a		Tm6sf1	Pex11a
Bfsp1	Als2cl	Aloxe3	Cav1			Dctn1		Tm9sf1	Pex14
Bhlhe40	Alx3	Alpk1	Cav2			Dctn2		Tmco4	Pgbd5
Bhlhe41	Alyref	Alppl2	Cavin1			Dctn3		Tmem101	Pgk1
Bicd1	Alyref2	Als2	Cavin2			Dcun1d4		Tmem106a	Pgm1
Birc2	Amacr	Als2cl	Cbarp			Dda1		Tmem106c	Pgr
Birc3	Amd1	Alx3	Cbfb			Ddhd1		Tmem114	Phkb
Birc6	Amd2	Alyref2	Cblc			Ddhd2		Tmem135	Phlda3
Bivm	Amdhd1	Amacr	Cbll1			Ddx11		Tmem150a	Phlpp1
Blcap	Amdhd2	Amd1	Cbr2			Ddx21		Tmem150c	Pigf
Blmh	Amigo1	Amd2	Cbr3			Ddx24		Tmem160	Pigl
Blnk	Ammecr1l	Amdhd1	Cbs			Ddx25		Tmem164	Pigm
Bloodlinc	Amn1	Amdhd2	Cbx3			Ddx28		Tmem175	Pigyl
Blvrb	Amotl2	Amer3	Cbx5			Ddx39		Tmem218	Pik3ca
Bmf	Ampd3	Amfr	Cbx7			Ddx6		Tmem247	Pisd-ps1
Bmi1	Amph	Amn	Ccdc12			Dedd2		Tmem255b	Pisd-ps2
Bmp1	Amt	Amn1	Ccdc120			Def6		Tmem29	Pitpna
Bmp2k	Amz2	Amotl2	Ccdc122			Defb20		Tmod2	Pkd2l2
Bmp5	Anapc10	Ampd3	Ccdc127			Defb42		Tnfrsf17	Pkdrej
Bmp8a	Anapc11	Amph	Ccdc130			Degs2		Tnni1	Pla2g15
Bmpr1b	Anapc13	Amt	Ccdc134			Dek		Tnrc6a	Pla2g2d
Bmyc	Anapc16	Amz2	Ccdc141			Dennd1a		Top2a	Plagl1
Bnip1	Anapc2	Anapc10	Ccdc146			Dennd2d		Tpm3	Platr5
Bnip2	Anapc4	Anapc13	Ccdc149			Dennd5b		Traf1	Plcl2
Bnip3	Anapc7	Anapc2	Ccdc159			Dennd6b		Traf3ip3	Plekhm3
Bnip3l	Ang	Anapc4	Ccdc160			Denr		Traf5	Plk5
Bnipl	Angel2	Ang	Ccdc166			Depdc1b		Trappc11	Pllp
Bok	Ank2	Angel2	Ccdc17			Dera		Trappc3l	Plxna1
Bola2	Ankhd1	Angptl3	Ccdc173			Derl1		Trem2	Plxnd1
Bop1	Ankib1	Angptl6	Ccdc183			Dffb		Trim12a	Pnck
Borcs5	Ankk1	Ank	Ccdc189			Dgat1		Trim34a	Podxl
Bphl	Ankle2	Ank1	Ccdc38			Dgat2		Trim69	Pola1
Bpifb3	Ankra2	Ank2	Ccdc47			Dguok		Triobp	Poldip2
Bpifb9a	Ankrd10	Ank3	Ccdc6			Dhodh		Triqk	Polg2
Bpifb9b	Ankrd12	Ankfn1	Ccdc61			Dhrs7b		Trp53bp1	Pom121
Bptf	Ankrd13a	Ankfy1	Ccdc68			Dhrsx		Trpc4	Ppa1
Brd2	Ankrd13b	Ankhd1	Ccdc69			Dhx29		Trpm1	Pparg
Bri3	Ankrd17	Ankib1	Ccdc77			Dhx58		Tspan32	Ppil2
Brms1	Ankrd2	Ankk1	Ccdc85c			Dip2c		Tssk1	Ppp1r13l
Brox	Ankrd22	Ankle2	Ccdc88b			Diras1		Ttc23	Ppp1r18
Brwd1	Ankrd23	Ankra2	Ccdc88c			Dlgap4		Ttl	Ppp1r27
Bsg	Ankrd26	Ankrd10	Ccdc90b			Dll1		Ttll11	Ppp1r3d
Bsn	Ankrd28	Ankrd12	Ccl9			Dmbx1		Tusc2	Ppp6r3
Bspry	Ankrd33	Ankrd13a	Ccnd1			Dmpk		Tut1	Praf2
Btaf1	Ankrd33b	Ankrd13b	Ccnd2			Dmrt1i		Tvp23a	Prelid3b
Btbd18	Ankrd34c	Ankrd2	Ccnd3			Dmrt2		Tyms	Prg4
Btbd3	Ankrd37	Ankrd23	Ccnf			Dnah10		Ubac1	Prickle4
Btbd6	Ankrd39	Ankrd26	Ccnh			Dnaja2		Ube2k	Prkca
Btc	Ankrd40	Ankrd28	Ccnjl			Dnaja4		Ube2l3	Prkdc
Btf3l4	Ankrd42	Ankrd33	Ccnl1			Dnajb1		Ube4a	Prmt3
Btg1	Ankrd44	Ankrd34c	Ccnt1			Dnajb11		Ubiad1	Prmt9
Btg3	Ankrd46	Ankrd37	Ccr10			Dnajb12		Ubl4b	Prokr1
Btnl9	Ankrd49	Ankrd39	Ccr6			Dnajb9		Ubn2	Proz
Btrc	Ankrd6	Ankrd40	Ccser2			Dnajc13		Ubxn7	Prpf40b
Bud31	Ankrd63	Ankrd42	Cct3			Dnajc2		Ugt1a6b	Prrxl1
Bvht	Ankrd66	Ankrd44	Cct5			Dnajc27		Ugt2b5	Prss56
C030006K11Rik	Ankrd9	Ankrd46	Cct6a			Dnajc4		Uhmk1	Psma3
C030013C21Rik	Anks1	Ankrd53	Cct6b			Dnase1		Uqcrb	Psmb8
C030034I22Rik	Anks3	Ankrd6	Cd164			Dnlz		Uroc1	Ptn
C130046K22Rik	Ano10	Ankrd63	Cd24a			Dnmt3b		Ushbp1	Ptp4a1
C130080G10Rik	Ano2	Ankrd66	Cd302			Dnph1		Usp33	Ptpa
C1qtnf1	Ano5	Ankrd9	Cd38			Doc2g		Utp4	Ptprn2
C1qtnf12	Ano6	Anks1	Cd44			Dok1		Vapb	Ptprr
C1qtnf5	Ano8	Anks3	Cd47			Dok4		Vars	Pum1
C1qtnf9	Anp32a	Anks6	Cd5			Dok5		Vaultrc5	Rab35
C230072F16Rik	Antxr1	Ano10	Cd82			Dok6		Vmn1r234	Racgap1
C2cd2l	Anxa11	Ano2	Cdadc1			Dph7		Vps11	Rad21l
C2cd4b	Anxa2	Ano5	Cdc14a			Dpp6		Washc3	Rad51d
C330022C24Rik	Anxa4	Ano6	Cdc34			Dpysl2		Wdcp	Ralgps2
C330024C12Rik	Anxa5	Ano8	Cdc42bpb			Dpysl3		Wdr48	Rangap1
C530005A16Rik	Anxa6	Anp32a	Cdc42ep1			Dram2		Wdr59	Rasgrf1
C77080	Anxa9	Antxr1	Cdc42ep4			Drc3		Wdr73	Rasgrp2
C920006O11Rik	Aox1	Anxa11	Cdc42se1			Dreh		Wnt9a	Rbm11
Caap1	Ap1ar	Anxa2	Cdc42se2			Drosha		Xpa	Rbm8a
Cab39l	Ap1b1	Anxa4	Cdc45			Dscaml1		Xpo7	Rcbtb2
Cabcoco1	Ap1g2	Anxa5	Cdc5l			Dsel		Yae1d1	Rcc1l
Cabp1	Ap1m1	Anxa6	Cdc6			Dsg2		Yipf4	Rcsd1
Cacna1c	Ap1m2	Anxa9	Cdc73			Dstyk		Ythdc2	Reep3
Cacna1s	Ap2a1	Aox1	Cdca2			Dtl		Ythdf1	Renbp
Cacnb1	Ap2b1	Ap1ar	Cdh1			Dtx4		Zbtb10	Rfx4
Cacng2	Ap2m1	Ap1m1	Cdh16			Dtymk		Zbtb20	Rgs12
Cacng4	Ap2s1	Ap1m2	Cdh4			Duox1		Zbtb34	Rgs19
Cactin	Ap3b1	Ap2a1	Cdk2ap2			Duoxa1		Zbtb38	Rgs2
Cacybp	Ap3m1	Ap2a2	Cdk3-ps			Dus2		Zc3h4	Rhbdd1
Cage1	Ap3s1	Ap2b1	Cdk5			Dusp13		Zdhhc19	Rhoh
Cahm	Ap3s2	Ap2m1	Cdk5rap1			Dusp18		Zfp114	Rhot2
Calcoco1	Ap4e1	Ap2s1	Cdk5rap3			Dync2h1		Zfp119a	Ric1
Cald1	Ap4s1	Ap3b1	Cdkl3			Dynlrb1		Zfp13	Rmi1
Calm2	Ap5b1	Ap3m1	Cdkn1b			E030011O05Rik		Zfp296	Rnf125
Calm3	Ap5m1	Ap3s2	Cdkn2b			E130309D02Rik		Zfp458	Rnf146
Calm5	Apaf1	Ap4e1	Cdpf1			E2f1		Zfp523	Rnf19a
Calml3	Apba3	Ap4s1	Cds1			E330009J07Rik		Zfp598	Rnpepl1
Camk1d	Apbb1	Ap5b1	Cds2			E330013P04Rik		Zfp651	Rock2
Camk1g	Apbb2	Ap5m1	Cdsn			Eapp		Zfp658	Rpe
Camk2g	Apbb3	Ap5s1	Cebpa			Ecd		Zfp689	Rpl13
Camk2n1	Apc	Apba3	Cebpg			Eci1		Zfp759	Rpl22
Camk2n2	Apeh	Apbb1	Cebpzos			Eci2		Zfp786	Rpl30
Camkk1	Apex1	Apbb2	Cela3b			Edar		Zfp799	Rpl37rt
Caml	Aph1a	Apbb3	Celf1			Edaradd		Zfp867	Rplp1
Camta2	Aph1c	Apc	Celf2			Eddm3b		Zfp871	Rpsa
Cant1	Aplf	Apeh	Celsr1			Edrf1		Zfp91	Rptoros
Capg	Apmap	Apex1	Celsr2			Eef1akmt4		Zfp937	Rragb
Capn1	Apoa2	Aph1a	Cenpc1			Eef1akmt4-ece2		Zfp950	Rsbn1l
Capn2	Apob	Aph1c	Cenpe			Efhb		Zfp953	Rsf1os1
Capn5	Apobec2	Apip	Cenpp			Efhd1		Zfp960	Rspo3
Capn7	Apobec3	Aplf	Cenps			Eftud2		Zfyve1	Rtn1
Caprin1	Apoc2	Apmap	Cenpu			Egfem1		Zmym6	Rtn4r
Capza1	Apoe	Apoa2	Cep63			Ehbp1l1		Zp3r	Rtp2
Capzb	Apol7d	Apoa5	Cep70			Ehf		Zscan10	S1pr4
Car11	Apol8	Apob	Cerk			Ehhadh			Sall3
Car2	Apold1	Apobec2	Cers2			Ehmt1			Samd7
Card10	Apom	Apoe	Cers5			Eif1a			Sart3
Card9	Apoo	Apof	Ces1d			Eif1b			Sat1
Carf	Apoo-ps	Apoh	Ces1e			Eif2ak2			Sbpl
Carhsp1	Apool	Apol7d	Ces1f			Eif3a			Sccpdh
Carmil1	App	Apold1	Cetn4			Eif3k			Scgb1a1
Caskin2	Appbp2	Apom	Cfap20			Eif4a2			Scn1a
Casp3	Appbp2os	Apon	Cfap45			Eif4b			Scn8a
Casp6	Appl2	Apoo	Cfap46			Eif4ebp2			Scp2
Casp9	Aqp1	Apoo-ps	Cfap52			Eif4g2			Secisbp2
Casq1	Aqp11	Apool	Cfap74			Eif4g3			Selenom
Casq2	Aqp2	App	Cfi			Eif4h			Selenoo
Casz1	Aqp3	Appl2	Cfl1			Eif5			Sema5b
Cat	Aqp4	Aqp1	Cgn			Eipr1			Sergef
Catsper1	Aqp5	Aqp11	Cgnl1			Elavl1			Serhl
Catsper2	Aqp6	Aqp2	Cgref1			Elf1			Serpina3i
Catsperz	Aqp7	Aqp3	Chchd1			Elk3			Sestd1
Cav1	Aqp8	Aqp5	Chchd5			Elk4			Sf3b4
Cav2	Arap1	Aqp6	Chchd7			Ell2			Sft2d3
Cavin1	Arap2	Aqp7	Chd1			Ell3			Sgce
Cavin2	Areg	Aqp8	Chd2			Elmo1			Sgcz
Cbarp	Arel1	Arap1	Chd3			Elmo3			Sgsm2
Cbfb	Arf1	Arap2	Chd7			Elmod2			Sh3kbp1
Cblc	Arf2	Arel1	Chd9			Elovl6			Shisa3
Cbll1	Arf3	Arf2	Chdh			Emd			Shroom1
Cbr1	Arf4	Arf3	Chil1			Emilin2			Shtn1
Cbr2	Arf6	Arf4	Chmp2a			Eml2			Siglecg
Cbr3	Arfgap1	Arf6	Chordc1			Eml4			Sim1
Cbs	Arfgap2	Arfgap1	Chp1			Eml5			Sim2
Cbx3	Arfgef2	Arfgap2	Chpt1			Eml6			Simc1
Cbx5	Arfgef3	Arfgef2	Chrdl2			Emsy			Sipa1l1
Cbx7	Arg1	Arfgef3	Chrm4			Enkur			Six6
Ccdc12	Arg2	Arg1	Chrna3			Eno1			Ska3
Ccdc120	Arhgap11a	Arg2	Chrna6			Eno1b			Skor2
Ccdc122	Arhgap12	Arhgap11a	Chrnd			Enpp3			Slain2
Ccdc124	Arhgap17	Arhgap12	Chst11			Entpd2			Slc13a3
Ccdc127	Arhgap18	Arhgap18	Chst2			Entpd7			Slc13a4
Ccdc130	Arhgap21	Arhgap19	Chst3			Entpd8			Slc16a4
Ccdc134	Arhgap22	Arhgap20	Chst7			Ep300			Slc16a6
Ccdc138	Arhgap24	Arhgap21	Chsy1			Ep400			Slc17a9
Ccdc141	Arhgap26	Arhgap22	Chtop			Epb41			Slc23a2
Ccdc146	Arhgap27	Arhgap26	Ciart			Epgn			Slc25a1
Ccdc149	Arhgap28	Arhgap27	Cib1			Epha7			Slc25a2
Ccdc159	Arhgap29	Arhgap28	Cib2			Ephb6			Slc25a48
Ccdc160	Arhgap31	Arhgap29	Cic			Ephx2			Slc26a9
Ccdc166	Arhgap32	Arhgap31	Cideb			Epor			Slc27a3
Ccdc17	Arhgap33	Arhgap32	Ciita			Ercc1			Slc2a3
Ccdc173	Arhgap33os	Arhgap33	Cinp			Ercc2			Slc31a2
Ccdc183	Arhgap42	Arhgap33os	Cipc			Ercc4			Slc34a1
Ccdc189	Arhgap6	Arhgap35	Cisd1			Ercc5			Slc35a2
Ccdc38	Arhgap8	Arhgap39	Cisd3			Erg			Slc39a14
Ccdc47	Arhgap9	Arhgap42	Cish			Ergic2			Slc39a4
Ccdc6	Arhgdia	Arhgap6	Cited2			Ergic3			Slc50a1
Ccdc61	Arhgdig	Arhgap8	Cited4			Erich5			Slc5a4b
Ccdc63	Arhgef1	Arhgap9	Ckap4			Ero1l			Slc6a5
Ccdc66	Arhgef10	Arhgdia	Ckb			Esco2			Slc7a3
Ccdc68	Arhgef10l	Arhgdig	Ckmt1			Etf1			Smad2
Ccdc69	Arhgef11	Arhgef1	Cks1b			Etfb			Smarcad1
Ccdc77	Arhgef12	Arhgef10	Cks2			Etfdh			Smarcd2
Ccdc8	Arhgef16	Arhgef10l	Clasp1			Etnk1			Smarce1
Ccdc84	Arhgef17	Arhgef11	Clasp2			Ets1			Smco3
Ccdc85c	Arhgef18	Arhgef12	Clcn3			Etv1			Smim24
Ccdc88b	Arhgef19	Arhgef16	Clcnkb			Exo1			Snai1
Ccdc88c	Arhgef2	Arhgef17	Cldn10			Exoc2			Snapc2
Ccdc90b	Arhgef28	Arhgef18	Cldn14			Exoc3l			Snhg7
Ccl9	Arhgef37	Arhgef19	Cldn2			Exoc7			Snora17
Ccnc	Arhgef38	Arhgef2	Cldn3			Exosc5			Snora43
Ccnd1	Arhgef40	Arhgef28	Cldn34d			Ext1			Snora62
Ccnd2	Arhgef6	Arhgef37	Cldn7			Ext2			Snord37
Ccnd3	Arhgef7	Arhgef38	Cldn8			Extl1			Snord68
Ccnf	Arhgef9	Arhgef40	Clec10a			F2			Snord92
Ccnh	Arid1a	Arhgef6	Clec11a			F2r			Sntg1
Ccnjl	Arid1b	Arhgef7	Clec18a			F3			Snx30
Ccnl1	Arid2	Arid1a	Clec2d			F630206G17Rik			Soga1
Ccnt1	Arid3a	Arid1b	Clhc1			F830002L21Rik			Sorcs1
Ccr10	Arid3b	Arid3a	Clic3			Faah			Sos1
Ccr6	Arid4b	Arid3b	Clip4			Fabp5			Sox17
Ccser2	Arid5a	Arid4a	Clmn			Fads1			Sox18
Cct3	Arih1	Arid4b	Cln5			Fahd1			Sox5os3
Cct5	Arih2	Arid5a	Clns1a			Fam102b			Spata2l
Cct6a	Arl1	Arid5b	Clpb			Fam105a			Spata4
Cct6b	Arl10	Arih1	Clrn1			Fam107a			Spatc1
Cd164	Arl3	Arih2	Clstn2			Fam107b			Spcs1
Cd24a	Arl4a	Arl1	Cltc			Fam111a			Spdya
Cd302	Arl4c	Arl10	Clu			Fam114a1			Speg
Cd36	Arl4d	Arl14	Cluh			Fam122a			Spock2
Cd38	Arl5a	Arl3	Cmc1			Fam131a			Sprr2g
Cd44	Arl6	Arl4a	Cmpk2			Fam131c			Ssb
Cd47	Arl6ip4	Arl4c	Cmss1			Fam135a			St8sia3
Cd5	Arl6ip6	Arl4d	Cmtm4			Fam13a			Stat1
Cd82	Arl8a	Arl5a	Cmtm6			Fam13c			Stat5b
Cdadc1	Armc10	Arl6	Cmtm8			Fam149b			Stxbp5
Cdc14a	Armc2	Arl8a	Cmtr2			Fam162a			Sult1b1
Cdc34	Armc3	Armc10	Cndp1			Fam166b			Sumo3
Cdc42bpb	Armc5	Armc12	Cnfn			Fam167b			Susd4
Cdc42ep1	Armc7	Armc2	Cngb1			Fam169a			Suz12
Cdc42ep2	Armc8	Armc3	Cnksr3			Fam181a			Svbp
Cdc42ep4	Armt1	Armc7	Cnmd			Fam184a			Svs5
Cdc42se1	Arnt2	Armc8	Cnn2			Fam186b			Syne2
Cdc42se2	Arntl	Armt1	Cnn3			Fam189a2			Synpo2
Cdc45	Arpc2	Arnt2	Cnnm2			Fam189b			Syt9
Cdc5l	Arpc4	Arntl	Cnnm4			Fam198a			Sytl1
Cdc6	Arpc5	Arpc2	Cnot1			Fam19a3			Tab2
Cdc73	Arpc5l	Arpc4	Cnpy2			Fam205c			Tacc1
Cdca2	Arpin	Arpc5	Cnr2			Fam208a			Tamm41
Cdh1	Arpp21	Arpc5l	Cntnap1			Fam213a			Tapbpl
Cdh16	Arrdc1	Arrdc1	Coa5			Fam214b			Tas1r1
Cdh4	Arrdc2	Arrdc2	Coa6			Fam222b			Tbc1d1
Cdk2ap2	Arrdc3	Arrdc3	Cog2			Fam229a			Tbc1d4
Cdk3-ps	Arrdc4	Arrdc4	Cog4			Fam26e			Tbc1d9
Cdk5	Arrdc5	Arrdc5	Cog7			Fam53c			Tbrg3
Cdk5rap1	Arsb	Arsa	Col12a1			Fam60a			Tbxa2r
Cdk5rap3	Arsi	Arsb	Col15a1			Fam72a			Tcam1
Cdk6	Art4	Arsg	Col18a1			Fam76b			Tchh
Cdkl2	Artn	Arsi	Col26a1			Fam84b			Tdrd5
Cdkl3	As3mt	Art4	Col5a1			Fam89b			Terb2
Cdkn1b	Asah1	As3mt	Col5a3			Fan1			Tgds
Cdkn2b	Asah2	Asah1	Colca2			Fance			Thada
Cdpf1	Asap1	Asah2	Commd1			Fanci			Thap4
Cds1	Asap3	Asap1	Commd3			Fancl			Thsd1
Cds2	Asb1	Asb1	Commd6			Fasn			Ticrr
Cdsn	Asb10	Asb10	Comp			Fbf1			Tifab
Cebpa	Asb11	Asb11	Comt			Fbl			Tigar
Cebpg	Asb13	Asb13	Comtd1			Fbp2			Tlr4
Cebpzos	Asb15	Asb14	Copg2			Fbxl16			Tlx3
Cela3b	Asb17os	Asb15	Cops3			Fbxl17			Tm2d1
Celf1	Asb2	Asb17os	Coq10b			Fbxl18			Tm2d3
Celf2	Asb3	Asb2	Coq2			Fbxl22			Tm4sf5
Celsr1	Asb5	Asb5	Coq3			Fbxl3			Tmc5
Celsr2	Asb7	Asb7	Coq8b			Fbxo21			Tmcc1
Cenpc1	Asb8	Asb8	Coro2a			Fbxo22			Tmco3
Cenpe	Ascc1	Ascc3	Coro7			Fbxo28			Tmed1
Cenpp	Ascc3	Ascl1	Cox10			Fbxo33			Tmem117
Cenps	Ascl3	Ascl2	Cox14			Fbxo4			Tmem121
Cenpu	Ascl4	Ascl3	Cox15			Fbxo47			Tmem127
Cep162	Ascl5	Ascl4	Cox18			Fbxo8			Tmem138
Cep41	Asf1a	Asf1a	Cox20			Fbxo9			Tmem151b
Cep63	Asgr1	Asgr2	Cox4i1			Fbxw11			Tmem173
Cep70	Asgr2	Asic1	Cox7a2			Fbxw13			Tmem199
Cerk	Asic1	Asic3	Cox8a			Fbxw5			Tmem240
Cers2	Asic3	Asic4	Cp			Fbxw8			Tmem248
Cers5	Asic4	Asna1	Cpa4			Fcer1g			Tmem35a
Ces1d	Asna1	Asns	Cpd			Fcf1			Tmem52b
Ces1e	Aspa	Aspa	Cpeb1			Fcgr1			Tmem8
Ces1f	Aspdh	Aspdh	Cpeb3			Fech			Tmem88b
Cetn2	Asph	Asph	Cpne4			Fezf2			Tmppe
Cetn4	Asphd2	Asphd2	Cpped1			Ffar1			Tmprss3
Cfap20	Asprv1	Asprv1	Cpq			Ffar3			Tmub1
Cfap45	Asrgl1	Asrgl1	Cpsf2			Fgd6			Tnnc2
Cfap46	Aste1	Aste1	Cpt1a			Fgf16			Tomm6
Cfap52	Astl	Astl	Cracr2b			Fgf4			Tomm6os
Cfap74	Asxl1	Asxl1	Cradd			Fgfrl1			Tor2a
Cfi	Asxl2	Asxl2	Crb3			Fggy			Tpm2
Cfl1	Atad1	Atad1	Creb5			Fhad1			Tpsb2
Cga	Atad2	Atad2	Crip1			Fhl2			Tram1
Cgn	Atad2b	Atad2b	Crip2			Fip1l1			Trank1
Cgnl1	Atad3a	Atad3a	Crkl			Fitm2			Tril
Cgref1	Atad3aos	Atad3aos	Crocc			Fiz1			Trim24
Chchd1	Atad5	Atat1	Crocc2			Fkbp2			Trim29
Chchd5	Atat1	Atf3	Cryab			Fkbp4			Trmu
Chchd7	Atf1	Atf4	Cryba4			Fkbp5			Trove2
Chd1	Atf3	Atf6	Crybb1			Fkbp7			Trpc3
Chd2	Atf4	Atf6b	Crybg2			Fkbpl			Trpv2
Chd3	Atf5	Atf7	Crybg3			Flnb			Trpv3
Chd4	Atf6	Atf7ip	Crygn			Flt3			Trub2
Chd7	Atf6b	Atg10	Cryz			Fmc1			Tsen2
Chd9	Atf7	Atg101	Cse1l			Fmo5			Tsg101
Chdh	Atf7ip	Atg13	Csf3			Fnbp4			Tspan2
Chil1	Atg10	Atg16l2	Csnk1a1			Fndc4			Tspan2os
Chmp2a	Atg101	Atg4b	Csnk1e			Focad			Tspyl4
Chmp3	Atg12	Atg4c	Csnk1g2			Folr1			Tsr1
Chmp4b	Atg13	Atg4d	Csnk2a2			Fopnl			Tstd2
Chn1	Atg16l2	Atg7	Csrnp1			Fosl2			Ttc21a
Chordc1	Atg4c	Atg9b	Csrp1			Foxd2			Ttc33
Chp1	Atg4d	Atl1	Csrp2			Foxd2os			Ttc34
Chpf	Atl3	Atl3	Cst3			Foxn2			Ttyh3
Chpt1	Atox1	Atmin	Cst6			Foxp2			Tuba1b
Chrdl2	Atp11a	Atox1	Cst8			Frmd5			Tubb1
Chrm4	Atp11b	Atp10d	Ctbp1			Frmd8			Txndc2
Chrna3	Atp13a3	Atp11a	Ctbp2			Frs3os			Tysnd1
Chrna6	Atp13a5	Atp11b	Ctbs			Fsbp			Uba2
Chrnd	Atp1a1	Atp13a3	Ctdsp1			Fsd1l			Ubb
Chst11	Atp1b1	Atp13a5	Ctdsp2			Fshb			Ube2cbp
Chst2	Atp1b4	Atp1a1	Ctgf			Fstl3			Ube2d1
Chst3	Atp2b1	Atp1b1	Ctnna3			Fstl4			Ube2d2b
Chst7	Atp2c1	Atp1b3	Ctnnbip1			Ftl1			Uchl5
Chsy1	Atp5b	Atp1b4	Ctnnbl1			Fubp1			Ugt2a1
Chtop	Atp5c1	Atp2a3	Ctnnd1			Fuom			Unc5c
Ciart	Atp5d	Atp2b1	Ctns			Fxn			Uncx
Cib1	Atp5e	Atp2c1	Ctr9			Fyttd1			Urm1
Cib2	Atp5f1	Atp5c1	Ctsa			G0s2			Usp24
Cic	Atp5g1	Atp5e	Ctsb			G3bp2			Usp39
Cideb	Atp5g3	Atp5f1	Ctsl			Gabpa			Usp51
Ciita	Atp5h	Atp5g3	Ctsz			Gabpb1			Utp18
Cinp	Atp5j	Atp5j	Cttn			Gal3st4			Vash2
Cipc	Atp5l	Atp5l	Ctu1			Galk2			Vma21
Cisd1	Atp5o	Atp5o	Cuedc1			Galnt1			Vmn1r4
Cisd3	Atp6ap2	Atp6v0a1	Cuedc2			Galnt12			Vmn2r9
Cish	Atp6v0a1	Atp6v0a2	Cutal			Galnt6			Vps13a
Cited2	Atp6v0a2	Atp6v0a4	Cutc			Galnt7			Vps35
Cited4	Atp6v0a4	Atp6v0c	Cux2			Galnt9			Vwce
Ckap2	Atp6v0d1	Atp6v0c-ps2	Cwc27			Galntl5			Wac
Ckap4	Atp6v0d2	Atp6v0d1	Cx3cl1			Garem1			Wasf1
Ckb	Atp6v0e	Atp6v0d2	Cxcl11			Gas2l3			Washc1
Ckmt1	Atp6v0e2	Atp6v0e2	Cxcl12			Gas5			Wasl
Cks1b	Atp6v1a	Atp6v1a	Cyb561			Gatb			Wdfy2
Cks2	Atp6v1b2	Atp6v1b2	Cyb5a			Gba			Wdfy3
Clasp1	Atp6v1e1	Atp6v1c1	Cyb5r1			Gcc2			Wdr44
Clasp2	Atp6v1g2	Atp6v1c2	Cybrd1			Gcgr			Wdr53
Clcf1	Atp6v1h	Atp6v1e1	Cyc1			Gcm2			Wdr55
Clcn3	Atp7a	Atp6v1g1	Cygb			Gcn1l1			Wdr93
Clcnkb	Atp8a1	Atp6v1g2	Cyhr1			Gcnt1			Wdsub1
Cldn10	Atp8b1	Atp6v1h	Cyp20a1			Gdi2			Wfdc3
Cldn14	Atp8b5	Atp8a1	Cyp26c1			Gdnf			Wfdc6a
Cldn2	Atp9a	Atp8b1	Cyp27b1			Gemin2			Wfdc6b
Cldn3	Atpaf2	Atp8b5	Cyp2d22			Gfi1			Wfdc8
Cldn34d	Atrnl1	Atp9a	Cyp2f2			Gfm1			Wif1
Cldn7	Atxn1	Atpaf2	Cyp2j9			Gfm2			Wipf1
Cldn8	Atxn2l	Atrnl1	Cyp39a1			Gfpt1			Wipi1
Clec10a	Atxn7	Atxn1	Cyp3a13			Gga3			Wnt3a
Clec11a	Atxn7l1	Atxn2l	Cyp46a1			Ggact			Xkr6
Clec18a	AU015791	Atxn7	Cyp4b1			Ggct			Xkr8
Clec2d	AU019990	Atxn7l1	Cyp4f39			Ggt1			Xpnpep1
Clhc1	AU021063	AU015791	Cysrt1			Ghdc			Yes1
Clic3	AU021092	AU021063	Cystm1			Ghr			Ypel1
Clip4	AU022252	AU021092	Cyth1			Gid4			Zbed4
Clk2	AU040320	AU040320	Cytip			Gin1			Zbed5
Clk4	Auh	Auh	D17Wsu92e			Git2			Zbtb42
Clmn	Aunip	Aunip	D330023K18Rik			Gjb3			Zc3h15
Cln5	Aup1	Aup1	D330041H03Rik			Glb1l			Zc3h7b
Cln8	Aurka	Aurka	D430020J02Rik			Glcci1			Zcchc4
Clns1a	AV051173	AV051173	D430042O09Rik			Gle1			Zdhhc17
Clpb	Avil	Avil	D630003M21Rik			Glg1			Zdhhc2
Clptm1	Avl9	Avl9	D630024D03Rik			Gli3			Zdhhc20
Clrn1	Avp	Avp	D630039A03Rik			Glo1			Zfp248
Clstn2	Avpi1	AW046200	D6Wsu163e			Glrp1			Zfp282
Cltc	AW046200	AW209491	D730045A05Rik			Glrx2			Zfp316
Clu	AW146154	Axin2	D930016D06Rik			Glrx5			Zfp354a
Cluh	AW209491	Aym1	D930032P07Rik			Glyctk			Zfp397
Clybl	AW549877	Azi2	Dab2ip			Gm10033			Zfp422
Cmc1	Axin2	Azin1	Dact2			Gm10069			Zfp507
Cmpk2	Aym1	Azin2	Dad1			Gm10190			Zfp518b
Cmss1	Azi2	B130006D01Rik	Dag1			Gm10532			Zfp560
Cmtm4	Azin1	B230112J18Rik	Daglb			Gm10548			Zfp572
Cmtm6	Azin2	B230206H07Rik	Dalrd3			Gm10556			Zfp575
Cmtm8	B130006D01Rik	B230208H11Rik	Dand5			Gm10584			Zfp583
Cmtr2	B230112J18Rik	B230219D22Rik	Dao			Gm10778			Zfp704
Cndp1	B230118H07Rik	B230307C23Rik	Dap3			Gm10857			Zfpm2
Cndp2	B230206H07Rik	B230311B06Rik	Dapk1			Gm11346			Zfyve9
Cnfn	B230208H11Rik	B230319C09Rik	Dapl1			Gm11423			Znhit6
Cngb1	B230219D22Rik	B230354K17Rik	Dbil5			Gm11532			Zpr1
Cnih1	B230307C23Rik	B2m	Dbndd2			Gm12354			Zyx
Cnksr3	B230319C09Rik	B330016D10Rik	Dbp			Gm12408
Cnmd	B230354K17Rik	B3galnt2	Dbr1			Gm13483
Cnn2	B2m	B3galt4	Dbx1			Gm13648
Cnn3	B330016D10Rik	B3galt6	Dcaf11			Gm15421
Cnnm2	B3galnt2	B3gat2	Dcaf6			Gm15663
Cnnm4	B3galt2	B3gat3	Dclre1a			Gm15772
Cnot1	B3galt4	B3gnt2	Dctn4			Gm15787
Cnot6l	B3galt6	B3gnt5	Dcun1d1			Gm15972
Cnp	B3gat2	B3gnt7	Dcun1d5			Gm16130
Cnpy2	B3gat3	B3gntl1	Ddb1			Gm16497
Cnr2	B3gnt2	B430010I23Rik	Ddi2			Gm16675
Cntnap1	B3gnt5	B430319G15Rik	Ddit3			Gm16712
Coa5	B3gntl1	B4galt1	Ddit4			Gm16845
Coa6	B430010I23Rik	B4galt3	Ddo			Gm16897
Cog2	B430319G15Rik	B4galt4	Ddr1			Gm16907
Cog4	B4galnt1	B4galt6	Ddx1			Gm17660
Cog7	B4galt1	B4gat1	Ddx10			Gm17762
Col12a1	B4galt3	B830017H08Rik	Ddx17			Gm17767
Col15a1	B4galt6	B930025P03Rik	Ddx19b			Gm17830
Col18a1	B4galt7	B930092H01Rik	Ddx20			Gm19277
Col26a1	B4gat1	B9d1	Ddx39b			Gm19434
Col5a1	B830017H08Rik	Babam2	Ddx4			Gm19461
Col5a3	B930025P03Rik	Bace1	Ddx42			Gm1968
Colca2	B9d1	Bace2	Ddx47			Gm20125
Commd1	B9d2	Bach1	Ddx50			Gm20498
Commd3	Babam1	Bag1	Ddx52			Gm20556
Commd6	Babam2	Bag6	Ddx54			Gm20740
Commd8	Bace1	Bahd1	Deaf1			Gm20744
Comp	Bace2	Baiap2	Decr2			Gm21269
Comt	Bach1	Baiap2l1	Dennd3			Gm21992
Comtd1	Bag1	Bambi	Dennd4c			Gm266
Copg2	Bag6	Banf1	Dennd6a			Gm28042
Cops3	Baiap2	Banf2	Deptor			Gm29461
Cops5	Baiap2l1	Banp	Des			Gm29508
Copz2	Bambi	Bap1	Deup1			Gm2a
Coq10b	Banf1	Bard1	Dgcr14			Gm38402
Coq2	Banf2	Barhl2	Dgcr6			Gm44504
Coq3	Banp	Barx2	Dgkb			Gm4532
Coq8b	Bap1	Batf	Dgkh			Gm45914
Coro2a	Bard1	Batf3	Dgkz			Gm45924
Coro6	Barx2	Baz2a	Dhrs13			Gm4894
Coro7	Batf	Baz2b	Dhrs3			Gm5089
Cox10	Batf3	BB123696	Dhrs7			Gm5105
Cox14	Bax	BB218582	Dhx16			Gm5464
Cox15	Baz2a	BB557941	Dhx32			Gm5577
Cox16	Baz2b	Bbc3	Dhx33			Gm5801
Cox18	BB123696	Bbip1	Dhx35			Gm6225
Cox20	BB218582	Bbof1	Dhx40			Gm6277
Cox4i1	Bbc3	Bbs12	Diaph1			Gm6498
Cox7a2	Bbip1	Bbs4	Dido1			Gm6644
Cox8a	Bbof1	BC003331	Diexf			Gm6981
Cp	Bbox1	BC005537	Dio1			Gm7008
Cpa4	Bbs12	BC005624	Dis3l2			Gm7160
Cpd	Bbs2	BC016548	Dixdc1			Gm7457
Cpeb1	Bbs4	BC018473	Dlat			Gm7538
Cpeb3	Bbx	BC020402	Dlc1			Gm853
Cpne1	BC003331	BC022687	Dleu2			Gm8633
Cpne4	BC005537	BC024139	Dlg1			Gm9776
Cpped1	BC005624	BC025920	Dlg4			Gm9833
Cpq	BC020402	BC027072	Dlst			Gm9895
Cpsf2	BC024139	BC028528	Dlx6			Gmds
Cpsf4l	BC025920	BC031361	Dlx6os2			Gmfg
Cpsf7	BC027072	BC037032	Dmap1			Gmppa
Cpt1a	BC028528	BC037704	Dmtn			Gmpr
Crabp2	BC031361	BC048403	Dnaaf1			Gna11
Cracr2b	BC037704	BC048644	Dnaaf5			Gna12
Cradd	BC048644	BC049715	Dnah5			Gnai2
Crb3	BC049715	Bc1	Dnaja1			Gnai3
Creb5	BC049762	Bcam	Dnaja3			Gng2
Creg1	BC052040	Bcap29	Dnajb14			Gnpnat1
Crip1	Bc1	Bcap31	Dnajb2			Gnptg
Crip2	Bcam	Bcar1	Dnajb4			Golga3
Crkl	Bcan	Bcas1	Dnajb6			Gpank1
Crlf1	Bcap31	Bcas2	Dnajc15			Gpat3
Crls1	Bcar1	Bcas3os1	Dnajc16			Gpatch1
Crocc	Bcas1	Bcas3os2	Dnajc21			Gpatch11
Crocc2	Bcas2	Bcat1	Dnajc5			Gpatch8
Crot	Bcas3	Bcat2	Dnajc5b			Gpc2
Cryab	Bcas3os1	Bccip	Dnajc7			Gpc4
Cryba4	Bcas3os2	Bcdin3d	Dnajc9			Gpd1
Crybb1	Bcat2	Bckdha	Dnali1			Gpi1
Crybg2	Bccip	Bcl10	Dnase1l2			Gpm6b
Crybg3	Bcdin3d	Bcl2	Dnmt1			Gpn2
Crygn	Bckdha	Bcl2a1c	Dnmt3a			Gpr108
Cryz	Bcl10	Bcl2l1	Dnmt3aos			Gpr18
Cse1l	Bcl2	Bcl2l11	Dnpep			Gpr19
Csf3	Bcl2a1a	Bcl2l12	Dock10			Gps1
Csnk1a1	Bcl2a1b	Bcl2l13	Dock4			Gpt
Csnk1d	Bcl2a1c	Bcl2l14	Dock5			Gpt2
Csnk1e	Bcl2a1d	Bcl6	Dock7			Grb7
Csnk1g2	Bcl2l1	Bcl7a	Dock9			Grcc10
Csnk2a2	Bcl2l11	Bcl9	Dolpp1			Grp
Cspp1	Bcl2l12	Bcl9l	Dot1l			Gsdmd
Csrnp1	Bcl2l13	Bclaf1	Dpagt1			Gsk3a
Csrp1	Bcl2l14	Bcor	Dph1			Gsta3
Csrp2	Bcl6	Bcr	Dph3			Gsta4
Cst3	Bcl7a	Bcs1l	Dph5			Gstcd
Cst6	Bcl7c	Bdh1	Dpp3			Gstm5
Cst8	Bcl9	Bdkrb1	Dpp4			Gstt1
Cstb	Bcl9l	Bdkrb2	Dpp9			Gtf2b
Cstf2	Bclaf1	Bdp1	Dpy19l1			Gtf2e1
Ctbp1	Bcor	Bend4	Dpy19l4			Gtf2h2
Ctbp2	Bcr	Bend5	Dpy30			Gtf2ird2
Ctbs	Bcs1l	Bend6	Dqx1			Gtf3c6
Ctdsp1	Bdh2	Bend7	Dsc2			Gtpbp3
Ctdsp2	Bdkrb1	Best1	Dsp			Gtpbp4
Ctf1	Bdkrb2	Bex3	Dstn			Gtpbp6
Ctgf	Bdp1	Bfsp1	Dtna			Gucy2c
Ctnna3	Bend4	Bhlhb9	Dtnb			Gucy2g
Ctnnbip1	Bend5	Bhlhe40	Dtnbp1			Gxylt1
Ctnnbl1	Bend7	Bhlhe41	Dtx3			H13
Ctnnd1	Best1	Bicd1	Duox2			H1fx
Ctns	Bfsp1	Bicdl1	Duoxa2			H2-Eb1
Ctps2	Bhlhb9	Bicral	Dus1l			H2-Ob
Ctr9	Bhlhe40	Birc2	Dusp1			H2afx
Ctsa	Bhlhe41	Birc3	Dusp14			H2afy
Ctsb	Bicd1	Birc6	Dusp2			H2al1n
Ctsl	Bicral	Blcap	Dusp23			Hacd1
Ctsw	Bik	Blk	Dusp3			Hadha
Ctsz	Birc2	Blmh	Dusp6			Hadhb
Cttn	Birc3	Blnk	Dvl2			Hagh
Ctu1	Birc6	Bloodlinc	Dxo			Haghl
Cuedc1	Birc7	Blvra	Dync1li2			Hcar1
Cuedc2	Bivm	Blvrb	Dynll2			Hcar2
Cutal	Blcap	Bmf	Dyrk2			Hcfc1r1
Cutc	Blk	Bmi1	Dyrk3			Hcn2
Cux1	Blmh	Bmp2k	Dysf			Hdac10
Cux2	Blnk	Bmp6	E030018B13Rik			Hdac11
Cwc27	Bloc1s4	Bmp7	E030024N20Rik			Hdac2
Cx3cl1	Bloodlinc	Bmpr1a	E130018N17Rik			Hdhd3
Cxcl11	Blvra	Bmpr1b	E130215H24Rik			Heatr3
Cxcl12	Blvrb	Bmpr2	E130310I04Rik			Heatr5b
Cyb561	Bmf	Bmyc	E130311K13Rik			Hectd2os
Cyb5a	Bmi1	Bnc2	E130317F20Rik			Helz
Cyb5r1	Bmp1	Bnip1	E230013L22Rik			Hemk1
Cybrd1	Bmp2k	Bnip2	E230016M11Rik			Herc2
Cyc1	Bmp5	Bnip3l	E2f2			Herc3
Cygb	Bmp7	Boc	E2f5			Herpud2
Cyhr1	Bmp8a	Bod1	E2f7			Hes2
Cyp20a1	Bmpr1a	Bok	E330020D12Rik			Hexb
Cyp26c1	Bmpr1b	Bola2	E330033B04Rik			Hexdc
Cyp27b1	Bmpr2	Bop1	E4f1			Hibadh
Cyp2d22	Bmyc	Borcs6	Eaf1			Hif1a
Cyp2f2	Bnip1	Bphl	Eaf2			Hif3a
Cyp2j9	Bnip2	Bpifa6	Ears2			Hint1
Cyp39a1	Bnip3	Bpifb3	Ebf2			Hip1r
Cyp3a13	Bnip3l	Bpifb9a	Ebpl			Hipk3
Cyp46a1	Bnipl	Braf	Ece1			Hist1h2af
Cyp4b1	Boc	Brca1	Ech1			Hist1h2ai
Cyp4f39	Bod1	Brd2	Echdc3			Hist1h2bl
Cysrt1	Bok	Brd9	Echs1			Hist1h2bm
Cystm1	Bola2	Brf1	Ect2l			Hist1h3g
Cyth1	Bop1	Brf2	Edem2			Hist1h3h
Cytip	Borcs5	Bri3	Edf1			Hist1h4h
D17Wsu92e	Borcs6	Bricd5	Edn1			Hist2h2ab
D330023K18Rik	Borcs8	Brk1	Ednra			Hist2h2ac
D330041H03Rik	Bphl	Brms1	Eed			Hist2h2be
D430020J02Rik	Bpifa6	Brox	Eef1akmt1			Hk2
D430042O09Rik	Bpifb3	Brpf1	Eef1akmt2			Hmbs
D630003M21Rik	Bpifb9a	Brsk2	Eef1b2			Hmces
D630024D03Rik	Bpifb9b	Brwd1	Eef1d			Hmg20a
D630039A03Rik	Bptf	Bsdc1	Eef1g			Hmgb4
D6Wsu163e	Braf	Bsg	Efcab11			Hmgb4os
D730005E14Rik	Brcc3	Bsn	Efcab8			Hmgcll1
D730045A05Rik	Brd2	Bsnd	Efcab9			Hnrnpa0
D930016D06Rik	Brd3	Bst2	Efcc1			Hnrnpab
D930032P07Rik	Brd9	Btbd1	Efna1			Hnrnpl
D930048N14Rik	Bri3	Btbd10	Efna5			Hnrnpu
Dab2ip	Bricd5	Btbd2	Efnb1			Homer2
Dact2	Brms1	Btbd3	Efnb2			Hook1
Dad1	Brox	Btbd6	Efr3b			Hoxb2
Dag1	Brpf1	Btbd8	Egf			Hoxb3
Daglb	Brsk2	Btc	Egfr			Hoxc13
Dalrd3	Brwd1	Btf3	Egln1			Hpcal1
Dancr	Bsdc1	Btg1	Egln2			Hpn
Dand5	Bsg	Btg2	Ehd1			Hps3
Dao	Bsn	Btg3	Ehd2			Hpx
Dap3	Bspry	Btnl2	Ehmt2			Hras
Dapk1	Btaf1	Btnl9	Eid3			Hrasls
Dapl1	Btbd1	Btrc	Eif1			Hs6st3
Dbil5	Btbd10	Bub3	Eif1ad			Hscb
Dbndd2	Btbd2	Bud13	Eif2ak3			Hsd11b1
Dbp	Btbd3	Bud31	Eif2b4			Hsd17b1
Dbr1	Btbd6	Bvht	Eif2b5			Hsd17b11
Dbx1	Btbd8	C030006K11Rik	Eif2s3x			Hsd17b14
Dcaf11	Btc	C030013C21Rik	Eif3b			Hsd17b2
Dcaf6	Btf3	C030013G03Rik	Eif3d			Hsd17b6
Dclk3	Btf3l4	C030018K13Rik	Eif3f			Hsd17b7
Dclre1a	Btg1	C030034I22Rik	Eif4e			Hsf5
Dcpp3	Btg2	C030037D09Rik	Eif4e2			Hspa1a
Dctn4	Btg3	C130046K22Rik	Eif4g1			Hspa1b
Dcun1d1	Btn1a1	C130080G10Rik	Eif5a			Hspa1l
Dcun1d5	Btnl9	C1qbp	Elf2			Hspb2
Dcxr	Btrc	C1ql1	Elf3			Hspd1
Ddah2	Bub1b	C1ql4	Elf5			Hspe1
Ddb1	Bud13	C1qtnf1	Elfn1			Htt
Ddi2	Bud31	C1qtnf5	Elmo2			Hyls1
Ddit3	Bvht	C1qtnf6	Elmod3			Hyou1
Ddit4	C030006K11Rik	C1qtnf9	Elmsan1			Hypk
Ddo	C030013C21Rik	C230024C17Rik	Elovl2			I730030J21Rik
Ddr1	C030013G03Rik	C230037L18Rik	Elp2			Icam4
Ddx1	C030018K13Rik	C230072F16Rik	Elp6			Icam5
Ddx10	C030034I22Rik	C2cd2l	Emb			Ick
Ddx17	C030034L19Rik	C2cd4b	Emc10			Id1
Ddx19b	C030037D09Rik	C2cd5	Emc6			Idh1
Ddx20	C130021I20Rik	C330013E15Rik	Emc8			Idh3b
Ddx39b	C130046K22Rik	C330020E22Rik	Emid1			Idi2
Ddx4	C130080G10Rik	C330024C12Rik	Emp2			Ifi35
Ddx42	C1galt1	C430049B03Rik	Endou			Ifi44l
Ddx47	C1qbp	C530005A16Rik	Engase			Ifnlr1
Ddx50	C1ql1	C77080	Eno3			Ifrd1
Ddx52	C1ql4	C87436	Enoph1			Ifrd2
Ddx54	C1qtnf1	C8g	Enpp6			Ift122
Deaf1	C1qtnf12	C9	Entpd5			Ift172
Decr2	C1qtnf5	C920021L13Rik	Entpd6			Igdcc4
Dennd1b	C1qtnf6	Caap1	Epb41l1			Igf1r
Dennd3	C1qtnf9	Cab39l	Epb41l4a			Igf2r
Dennd4c	C1rl	Cabcoco1	Epb41l4b			Igfbp5
Dennd6a	C230024C17Rik	Cabin1	Epb41l5			Igflr1
Depdc5	C230072F16Rik	Cables1	Epc1			Iigp1
Deptor	C2cd2l	Cables2	Epg5			Ikzf1
Des	C2cd4b	Cabp1	Epha1			Ikzf2
Deup1	C2cd5	Cacna1a	Epha2			Ikzf3
Dgcr14	C330013E15Rik	Cacna1c	Epha4			Il10ra
Dgcr6	C330020E22Rik	Cacna2d3	Epm2aip1			Il10rb
Dgka	C330022C24Rik	Cacnb1	Epn3			Il17b
Dgkb	C330024C12Rik	Cacnb2	Epo			Il27ra
Dgkh	C530005A16Rik	Cacng4	Eppk1			Ilvbl
Dgkz	C630043F03Rik	Cactin	Eprn			Immt
Dhrs1	C77080	Cacybp	Eps8l1			Impdh2
Dhrs11	C87436	Cad	Eps8l2			Incenp
Dhrs13	C8g	Cadm1	Erbb3			Inf2
Dhrs3	C9	Cadm4	Erc1			Ing2
Dhrs7	C920006O11Rik	Cage1	Ercc3			Ing5
Dhx16	C920021L13Rik	Cahm	Ercc6l2			Inip
Dhx32	Caap1	Calcoco1	Erg28			Inpp5f
Dhx33	Cab39l	Cald1	Ergic1			Inppl1
Dhx35	Cabcoco1	Calm1	Erh			Insl3
Dhx36	Cabin1	Calm2	Erlin2			Insr
Dhx40	Cables1	Calm3	Ero1lb			Ints12
Diaph1	Cables2	Calm5	Erp27			Ints7
Dido1	Cabp1	Calml3	Erp44			Ipo7
Diexf	Cabp7	Calml4	Esam			Ipo9
Dio1	Cacna1c	Calr	Esco1			Iqcg
Dis3l2	Cacna1e	Calr3	Esp8			Iqsec3
Dixdc1	Cacna1s	Camk1d	Espn			Irak4
Dlat	Cacna2d3	Camk1g	Esrp1			Irf2
Dlc1	Cacnb1	Camk2a	Esrp2			Irf5
Dleu2	Cacnb2	Camk2d	Esrra			Irf6
Dlg1	Cacng2	Camk2n1	Esrrb			Islr2
Dlg4	Cacng4	Camk2n2	Esyt2			Isy1
Dlg5	Cacng7	Camkk1	Esyt3			Isyna1
Dlst	Cactin	Camkv	Etl4			Itgav
Dlx6	Cacybp	Caml	Etohd2			Itgb5
Dlx6os2	Cad	Camsap3	Etv6			Itgb8
Dmap1	Cadps2	Camta1	Eva1a			Itsn1
Dmtn	Cage1	Camta2	Eva1b			Jade1
Dnaaf1	Cahm	Cant1	Eva1c			Jade3
Dnaaf5	Calcoco1	Cap1	Evi2			Jag1
Dnah5	Cald1	Capg	Evi2a			Jcad
Dnaja1	Calm1	Capn1	Evl			Jmjd7
Dnaja3	Calm2	Capn10	Evpl			Jmy
Dnajb14	Calm3	Capn15	Ewsr1			Jsrp1
Dnajb2	Calm5	Capn2	Exd1			Kat6a
Dnajb4	Calml3	Capn5	Exo5			Kat6b
Dnajb6	Calml4	Capn7	Exoc5			Kbtbd7
Dnajc15	Calr	Capns1	Exoc8			Kbtbd8
Dnajc16	Calr3	Caprin2	Exosc1			Kcnab3
Dnajc21	Camk1d	Capsl	Exosc3			Kcnb2
Dnajc5	Camk1g	Capza1	Exosc4			Kcng1
Dnajc5b	Camk2a	Capzb	Exosc8			Kcng3
Dnajc7	Camk2d	Car11	Eya2			Kcnh1
Dnajc9	Camk2g	Car12	F10			Kcnk2
Dnali1	Camkk1	Car2	F11r			Kcnk4
Dnase1l2	Caml	Car4	F420014N23Rik			Kcnmb4
Dnmt1	Camta1	Car7	F5			Kcnmb4os2
Dnmt3a	Camta2	Car8	F7			Kcnq1
Dnmt3aos	Cant1	Card10	F730035M05Rik			Kctd12b
Dnpep	Cap1	Card9	Faap100			Kctd13
Dock10	Capg	Carf	Faap20			Kctd15
Dock4	Capn1	Carhsp1	Fabp3			Kctd19
Dock5	Capn10	Carm1	Fabp9			Kctd8
Dock7	Capn15	Carmil1	Fadd			Kdf1
Dock9	Capn2	Carmil3	Faf1			Kdm1b
Dolpp1	Capn5	Carnmt1	Faim			Kdm2b
Dot1l	Capn7	Cars2	Fam102a			Kdm3b
Dpagt1	Capns1	Casc3	Fam109a			Kdm5c
Dpf1	Caprin1	Casd1	Fam110c			Kdm7a
Dpf2	Caprin2	Caskin2	Fam117b			Keap1
Dph1	Capsl	Casp2	Fam120c			Khdc1a
Dph3	Capza1	Casp6	Fam129b			Khdc1c
Dph5	Capzb	Casp8ap2	Fam129c			Kif11
Dpp3	Car11	Casp9	Fam133b			Kif16b
Dpp4	Car12	Casz1	Fam136a			Kif16bos
Dpp9	Car2	Cat	Fam151b			Kif1a
Dpy19l1	Car4	Catsper1	Fam167a			Kif1b
Dpy19l4	Car7	Catsper2	Fam168a			Kif24
Dpy30	Car8	Catsperd	Fam168b			Kif4-ps
Dqx1	Card10	Catsperz	Fam171a1			Kif5a
Dsc2	Card9	Cav1	Fam171a2			Kif9
Dsp	Carf	Cav2	Fam173a			Kin
Dstn	Carhsp1	Cavin1	Fam173b			Kirrel3
Dtna	Carmil1	Cavin2	Fam178b			Klc4
Dtnb	Carnmt1	Cavin4	Fam185a			Klhdc3
Dtnbp1	Cars	Cbarp	Fam187a			Klhdc8a
Dtx3	Cars2	Cbfa2t2	Fam193a			Klhdc8b
Dubr	Casd1	Cbfb	Fam206a			Klhdc9
Duox2	Caskin2	Cblb	Fam209			Klhl18
Duoxa2	Casp2	Cblc	Fam20c			Klhl21
Dus1l	Casp3	Cbll1	Fam210a			Klhl29
Dusp1	Casp6	Cbln1	Fam212a			Klhl30
Dusp11	Casp8ap2	Cbr2	Fam214a			Klhl42
Dusp14	Casp9	Cbr3	Fam216a			Klhl8
Dusp16	Casq1	Cbs	Fam221b			Klk10
Dusp2	Casq2	Cbwd1	Fam234a			Knl1
Dusp23	Cast	Cbx2	Fam240a			Kpna3
Dusp3	Casz1	Cbx3	Fam240b			Krt36
Dusp6	Cat	Cbx4	Fam35a			Krt84
Dusp7	Catsper1	Cbx5	Fam3b			Krtap26-1
Dvl2	Catsper2	Cbx7	Fam43a			Krtap3-2
Dxo	Catsperd	Cbx8	Fam46a			Krtap3-3
Dync1li2	Catsperz	Cc2d1a	Fam46c			Krtap5-5
Dynll1	Cav1	Ccar2	Fam53b			Krtap7-1
Dynll2	Cav2	Ccdc103	Fam58b			Krtcap2
Dyrk2	Cavin1	Ccdc113	Fam69a			Krtcap3
Dyrk3	Cavin2	Ccdc114	Fam69b			Kti12
Dysf	Cbarp	Ccdc115	Fam71a			Kyat3
E030018B13Rik	Cbfa2t2	Ccdc117	Fam71e1			L3mbtl2
E030024N20Rik	Cbfb	Ccdc12	Fam84a			L3mbtl3
E030044B06Rik	Cblb	Ccdc120	Fam92b			Lactb
E130018N17Rik	Cblc	Ccdc122	Fam96a			Lactb2
E130215H24Rik	Cbll1	Ccdc126	Fam96b			Lama3
E130310I04Rik	Cbln3	Ccdc127	Fam98a			Lamc1
E130311K13Rik	Cbr1	Ccdc130	Fancc			Lamc2
E130317F20Rik	Cbr2	Ccdc134	Fancm			Lamtor4
E230013L22Rik	Cbr3	Ccdc141	Fank1			Lancl1
E230016K23Rik	Cbr4	Ccdc146	Far1			Laptm4a
E230016M11Rik	Cbs	Ccdc149	Farp1			Laptm4b
E2f2	Cbwd1	Ccdc155	Farsa			Lars
E2f5	Cbx3	Ccdc159	Fas			Lats1
E2f7	Cbx4	Ccdc160	Fat2			Lbx2
E330020D12Rik	Cbx5	Ccdc166	Fbrsl1			Lck
E330033B04Rik	Cbx7	Ccdc17	Fbxl12			Lcn3
E4f1	Cc2d1a	Ccdc171	Fbxl13			Lcn5
Eaf1	Ccar2	Ccdc173	Fbxl15			Lcn8
Eaf2	Ccdc103	Ccdc177	Fbxl19			Lcorl
Ears2	Ccdc112	Ccdc183	Fbxl21			Ldlrad1
Ebf2	Ccdc113	Ccdc186	Fbxl6			Lef1
Ebpl	Ccdc117	Ccdc189	Fbxo16			Lefty2
Ece1	Ccdc12	Ccdc25	Fbxo2			Lemd3
Ech1	Ccdc120	Ccdc34	Fbxo27			Leng9
Echdc3	Ccdc122	Ccdc38	Fbxo30			Letm2
Echs1	Ccdc124	Ccdc47	Fbxo34			Lgals3
Ect2l	Ccdc126	Ccdc51	Fbxo36			Lhfp
Edem2	Ccdc127	Ccdc58	Fbxo44			Lhx6
Edf1	Ccdc130	Ccdc6	Fbxo7			Lias
Edn1	Ccdc134	Ccdc61	Fbxw2			Lig3
Ednra	Ccdc138	Ccdc68	Fbxw7			Lima1
Eed	Ccdc141	Ccdc69	Fcho2			Limk1
Eef1akmt1	Ccdc146	Ccdc71	Fchsd2			Limk2
Eef1akmt2	Ccdc149	Ccdc77	Fdx1			Lipg
Eef1b2	Ccdc155	Ccdc78	Fdxacb1			Lix1l
Eef1d	Ccdc158	Ccdc85b	Fem1b			Llgl1
Eef1e1	Ccdc159	Ccdc85c	Fer			Llgl2
Eef1g	Ccdc160	Ccdc87	Fgd4			Lmf1
Eef2k	Ccdc163	Ccdc88a	Fgf1			Lmo4
Eef2kmt	Ccdc166	Ccdc88b	Fgf11			Lmo7
Eepd1	Ccdc17	Ccdc88c	Fgf2			Lmod2
Efcab11	Ccdc171	Ccdc90b	Fgfbp1			LOC105246056
Efcab8	Ccdc173	Ccdc92	Fgfr1op2			LOC215458
Efcab9	Ccdc183	Ccdc94	Fh1			Lockd
Efcc1	Ccdc186	Ccdc96	Fhdc1			Lonp1
Efemp2	Ccdc189	Cckar	Fhl1			Loxl3
Efna1	Ccdc25	Ccl17	Fhod1			Lpcat1
Efna5	Ccdc34	Ccl25	Fhod3			Lrch3
Efnb1	Ccdc34os	Ccl4	Fibp			Lrig3
Efnb2	Ccdc38	Ccl9	Ficd			Lrp2bp
Efr3b	Ccdc39	Ccnd1	Fignl1			Lrp3
Egf	Ccdc42	Ccnd2	Filip1			Lrp4
Egfr	Ccdc47	Ccnd3	Fkbp3			Lrpap1
Egln1	Ccdc51	Ccnf	Flad1			Lrrc20
Egln2	Ccdc58	Ccng1	Flcn			Lrrc29
Ehd1	Ccdc6	Ccng2	Flii			Lrrc31
Ehd2	Ccdc61	Ccnh	Flot1			Lrrc32
Ehmt2	Ccdc63	Ccnj	Flot2			Lrrc36
Eid3	Ccdc68	Ccnjl	Flrt1			Lrrc40
Eif1	Ccdc69	Ccnl1	Flrt3			Lrrc45
Eif1ad	Ccdc71	Ccno	Flvcr1			Lrrc51
Eif2ak3	Ccdc77	Ccnt1	Flywch1			Lrrc56
Eif2b4	Ccdc78	Ccny	Fmn1			Lrrc61
Eif2b5	Ccdc8	Ccnyl1	Fmn2			Lrrc63
Eif2s1	Ccdc84	Ccp110	Fmnl2			Lrrc66
Eif2s3x	Ccdc85c	Ccr10	Fmnl3			Lrrc71
Eif3b	Ccdc87	Ccr6	Fn1			Lrriq4
Eif3d	Ccdc88a	Ccr7	Fnbp1			Lrsam1
Eif3f	Ccdc88b	Ccr9	Fnbp1l			Lsm3
Eif4e	Ccdc88c	Ccs	Fndc3b			Lsm6
Eif4e2	Ccdc90b	Ccser1	Folr2			Lsmem1
Eif4ebp1	Ccdc92	Ccser2	Fos			Lta
Eif4g1	Ccdc94	Cct3	Foxe1			Lta4h
Eif5a	Ccdc96	Cct5	Foxh1			Ltbp2
Elac1	Cckar	Cct6a	Foxj1			Ltbp4
Elf2	Ccl17	Cct6b	Foxj3			Luc7l2
Elf3	Ccl25	Cct7	Foxo3			Lurap1
Elf5	Ccl4	Cd151	Foxp1			Luzp1
Elfn1	Ccl9	Cd160	Foxp4			Ly75
Ell	Ccm2	Cd164	Fpgs			Ly96
Elmo2	Ccnb2	Cd247	Fpgt			Lyg2
Elmod3	Ccnc	Cd24a	Fpr1			Lyl1
Elmsan1	Ccnd1	Cd2ap	Fpr2			Lypd3
Elovl2	Ccnd2	Cd302	Fras1			Lypla1
Elovl3	Ccnd3	Cd38	Frat2			Lyplal1
Elp2	Ccnf	Cd3eap	Frem1			Lyrm2
Elp6	Ccng1	Cd44	Frg2f1			Lyrm7
Emb	Ccng2	Cd47	Frmd4a			Lyrm9
Emc10	Ccnh	Cd5	Frmpd4			Lysmd1
Emc6	Ccnj	Cd52	Frs2			Lysmd2
Emc8	Ccnjl	Cd53	Fryl			Lyve1
Emg1	Ccnl1	Cd55	Fth1			Lzts2
Emid1	Ccno	Cd70	Fuca1			M6pr
Emp2	Ccnt1	Cd82	Furin			Mab21l2
Enc1	Ccny	Cd83	Fut11			Macrod2
Endou	Ccnyl1	Cd99l2	Fut8			Maea
Engase	Ccr10	Cda	Fv1			Maf
Eno3	Ccr6	Cdadc1	Fxr2			Maf1
Enoph1	Ccr7	Cdc14a	Fxyd4			Man1a2
Enox2	Ccr9	Cdc20b	Fzd1			Man1b1
Enpp6	Ccs	Cdc25b	Fzd3			Man1c1
Entpd5	Ccser1	Cdc34	Fzd4			Man2b1
Entpd6	Ccser2	Cdc40	Fzd5			Manba
Eny2	Cct3	Cdc42	Fzd6			Mansc4
Epb41l1	Cct5	Cdc42bpa	Fzd8			Map2
Epb41l4a	Cct6a	Cdc42bpb	G2e3			Map2k2
Epb41l4b	Cct6b	Cdc42ep1	G3bp1			Map2k3
Epb41l5	Cct7	Cdc42ep3	G630025P09Rik			Map2k3os
Epc1	Cd14	Cdc42ep4	G630093K05Rik			Map2k4
Epg5	Cd151	Cdc42se1	G6bos			Map2k6
Epha1	Cd160	Cdc42se2	G6pc3			Map3k10
Epha2	Cd164	Cdc45	Gab1			Map3k11
Epha4	Cd248	Cdc5l	Gabarap			Map3k13
Epm2aip1	Cd24a	Cdc6	Gabarapl1			Map3k14
Epn3	Cd2ap	Cdc7	Gabarapl2			Map3k15
Epo	Cd302	Cdc73	Gabpb2			Map3k2
Eppk1	Cd36	Cdca2	Gad1			Map3k20
Eprn	Cd38	Cdca4	Gad1os			Map3k6
Eps8l1	Cd44	Cdca5	Gadd45a			Map3k7
Eps8l2	Cd47	Cdca7	Gadd45b			Map3k8
Erap1	Cd5	Cdcp1	Gadd45g			Map4k1
Erbb2	Cd53	Cdh1	Galc			Map4k3
Erbb3	Cd55	Cdh16	Galns			Mapk10
Erc1	Cd82	Cdh17	Galnt3			Mapk11
Ercc3	Cd99l2	Cdh4	Galnt5			Mapk1ip1
Ercc6l2	Cda	Cdipt	Galt			Mapk4
Erg28	Cdadc1	Cdk1	Gan			Mapkbp1
Ergic1	Cdc14a	Cdk10	Gapdh			Mapre1
Erh	Cdc14b	Cdk14	Gapdhs			Mapre2
Erich6	Cdc16	Cdk16	Gar1			Mark1
Erlin2	Cdc20b	Cdk18	Gas1			Mark4
Ero1lb	Cdc25b	Cdk19	Gas6			Mat2b
Erp27	Cdc25c	Cdk2ap1	Gas7			Matr3
Erp44	Cdc34	Cdk2ap2	Gatad2a			Mau2
Esam	Cdc42	Cdk3-ps	Gatc			Mbd1
Esco1	Cdc42bpb	Cdk5	Gatd1			Mbd2
Esp8	Cdc42ep1	Cdk5r2	Gatsl2			Mbd4
Espn	Cdc42ep2	Cdk5rap1	Gatsl3			Mbnl1
Esrp1	Cdc42ep4	Cdk5rap2	Gbe1			Mbnl3
Esrp2	Cdc42se1	Cdk5rap3	Gbp3			Mboat7
Esrra	Cdc42se2	Cdkl1	Gch1			Mbtps2
Esrrb	Cdc45	Cdkl2	Gck			Mc4r
Esyt2	Cdc5l	Cdkl3	Gclc			Mcat
Esyt3	Cdc6	Cdkn1b	Gcnt3			Mcc
Etl4	Cdc7	Cdkn2aipnl	Gcsam			Mccc1
Etohd2	Cdc73	Cdkn2b	Gde1			Mccc1os
Etv6	Cdca2	Cdkn2d	Gdf1			Mchr1
Eva1a	Cdca4	Cdkn3	Gdf15			Mcidas
Eva1b	Cdca5	Cdpf1	Gdpgp1			Mcm6
Eva1c	Cdca7	Cdr2	Gem			Mcmbp
Evi2	Cdh1	Cdrt4os1	Gemin4			Mcoln3
Evi2a	Cdh16	Cds1	Get4			Mdh1
Evl	Cdh17	Cds2	Gfap			Mdm1
Evpl	Cdh4	Cdsn	Gfod1			Mdn1
Ewsr1	Cdip1	Cdt1	Gfra4			Mdrl
Exd1	Cdk1	Cdyl	Gfy			Me3
Exd2	Cdk10	Ceacam1	Gga1			Mea1
Exo5	Cdk16	Ceacam19	Gga2			Med12
Exoc3	Cdk19	Cebpa	Ggcx			Med21
Exoc5	Cdk2	Cebpb	Ggps1			Med22
Exoc8	Cdk2ap2	Cebpd	Ggt6			Med29
Exosc1	Cdk3-ps	Cebpg	Gigyf1			Med8
Exosc3	Cdk5	Cebpz	Gins1			Mef2d
Exosc4	Cdk5rap1	Cebpzos	Gins2			Megf10
Exosc8	Cdk5rap2	Cecr2	Gip			Meiob
Eya2	Cdk5rap3	Cela3a	Gjb1			Meis1
Ezr	Cdk6	Cela3b	Gjb4			Men1
F10	Cdkl1	Celf1	Gjb5			Mesd
F11r	Cdkl3	Celf2	Gjd2			Met
F420014N23Rik	Cdkl4	Celf5	Gjd3			Metap1d
F5	Cdkn1b	Celf6	Gli1			Mettl2
F7	Cdkn2aipnl	Celsr1	Gli2			Mettl21a
F730035M05Rik	Cdkn2b	Celsr2	Glis3			Mettl26
F730043M19Rik	Cdkn2d	Cenpb	Glrx			Mettl5
Faap100	Cdkn3	Cenpc1	Gls			Mettl7b
Faap20	Cdpf1	Cenpe	Glt28d2			Mettl8
Fabp3	Cdr2	Cenpj	Gltp			Mfsd13b
Fabp9	Cdrt4os1	Cenpo	Glud1			Mfsd14a
Fadd	Cds1	Cenpp	Glul			Mfsd3
Fads2	Cds2	Cenps	Gm10052			Mfsd4b3
Faf1	Cdsn	Cenpu	Gm10248			Mfsd4b4
Faim	Cdyl	Cenpv	Gm10433			Mfsd6l
Fam102a	Cebpa	Cenpx	Gm10510			Mgat2
Fam109a	Cebpb	Cep104	Gm10560			Mgat4b
Fam110c	Cebpd	Cep112	Gm10635			Mgat4e
Fam117b	Cebpg	Cep128	Gm10649			Mgat5
Fam120a	Cebpz	Cep131	Gm10658			Mgea5
Fam120aos	Cebpzos	Cep162	Gm10782			Mgme1
Fam120c	Cela3a	Cep170b	Gm10790			Mgrn1
Fam129b	Cela3b	Cep290	Gm10804			Mical2
Fam129c	Celf1	Cep295nl	Gm10814			Mical3
Fam133b	Celf2	Cep350	Gm10941			Mid1ip1
Fam136a	Celf6	Cep44	Gm11266			Mif
Fam151b	Celsr1	Cep57	Gm11468			Miga2
Fam159a	Celsr2	Cep57l1	Gm11529			Mindy2
Fam167a	Cenpb	Cep63	Gm11627			Mindy4
Fam168a	Cenpc1	Cep68	Gm11681			Minpp1
Fam168b	Cenpe	Cep70	Gm11747			Mipol1
Fam171a1	Cenpj	Cep72	Gm11937			Mir101b
Fam171a2	Cenpn	Cept1	Gm11938			Mir103-1
Fam173a	Cenpo	Cer1	Gm12348			Mir106b
Fam173b	Cenpp	Cercam	Gm12530			Mir124a-3
Fam178b	Cenps	Cerk	Gm12830			Mir125a
Fam185a	Cenpu	Cerkl	Gm12925			Mir129-1
Fam187a	Cenpv	Cers2	Gm12992			Mir133c
Fam193a	Cenpx	Cers5	Gm13003			Mir135a-1
Fam206a	Cep104	Cers6	Gm13056			Mir145b
Fam209	Cep112	Ces1d	Gm13133			Mir148a
Fam20c	Cep120	Ces1e	Gm13375			Mir149
Fam210a	Cep128	Ces1f	Gm13446			Mir151
Fam212a	Cep131	Cetn4	Gm13546			Mir153
Fam214a	Cep164	Cfap126	Gm13889			Mir184
Fam216a	Cep170b	Cfap157	Gm13986			Mir187
Fam220a	Cep290	Cfap161	Gm14005			Mir1894
Fam221b	Cep295nl	Cfap20	Gm14486			Mir1895
Fam234a	Cep41	Cfap44	Gm15348			Mir1900
Fam240a	Cep44	Cfap45	Gm15350			Mir1901
Fam240b	Cep57	Cfap46	Gm15413			Mir1904
Fam35a	Cep57l1	Cfap52	Gm15417			Mir1906-1
Fam3b	Cep63	Cfap53	Gm15441			Mir1906-2
Fam43a	Cep68	Cfap58	Gm15471			Mir1907
Fam46a	Cep70	Cfap61	Gm15506			Mir1938
Fam46c	Cep72	Cfap74	Gm15612			Mir1942
Fam53b	Cep85l	Cfdp1	Gm15706			Mir1943
Fam58b	Cep95	Cfi	Gm15708			Mir1946b
Fam69a	Cept1	Cfl1	Gm15760			Mir1949
Fam69b	Cer1	Cgn	Gm15867			Mir195a
Fam71a	Cercam	Cgnl1	Gm1600			Mir195b
Fam71e1	Cerk	Cgref1	Gm16062			Mir1982
Fam84a	Cers2	Chac1	Gm16063			Mir200a
Fam92b	Cers5	Chadl	Gm16548			Mir200b
Fam96a	Cers6	Chaf1a	Gm16576			Mir202
Fam96b	Ces1d	Chchd1	Gm16617			Mir203
Fam98a	Ces1e	Chchd10	Gm16740			Mir218-2
Fancc	Ces1f	Chchd2	Gm16793			Mir21a
Fancm	Ces1g	Chchd5	Gm16833			Mir23a
Fank1	Cetn2	Chchd7	Gm16853			Mir24-2
Far1	Cetn4	Chd1	Gm17066			Mir25
Farp1	Cfap100	Chd1l	Gm17801			Mir27a
Farsa	Cfap126	Chd2	Gm19402			Mir29b-2
Fas	Cfap157	Chd3	Gm19510			Mir29c
Fat2	Cfap161	Chd3os	Gm19619			Mir3057
Fbrsl1	Cfap20	Chd6	Gm20199			Mir3058
Fbxl12	Cfap36	Chd7	Gm20324			Mir3063
Fbxl13	Cfap44	Chd9	Gm20337			Mir3069
Fbxl15	Cfap45	Chdh	Gm20604			Mir3074-2
Fbxl19	Cfap46	Chek1	Gm20605			Mir3081
Fbxl21	Cfap52	Chek2	Gm20743			Mir3087
Fbxl6	Cfap53	Cherp	Gm20757			Mir3091
Fbxo16	Cfap61	Chic2	Gm21057			Mir3100
Fbxo2	Cfap74	Chil1	Gm2176			Mir328
Fbxo24	Cfdp1	Chit1	Gm26641			Mir330
Fbxo25	Cfi	Chka	Gm26839			Mir339
Fbxo27	Cfl1	Chmp1b	Gm27021			Mir342
Fbxo30	Cfl2	Chmp2a	Gm28856			Mir3473e
Fbxo34	Cftr	Chmp2b	Gm29678			Mir34a
Fbxo36	Cga	Chmp3	Gm29684			Mir3965
Fbxo43	Cgn	Chmp4c	Gm29811			Mir423
Fbxo44	Cgnl1	Chmp5	Gm3086			Mir429
Fbxo7	Cgref1	Chmp6	Gm31763			Mir449a
Fbxw2	Chac1	Chmp7	Gm3219			Mir449b
Fbxw7	Chadl	Chodl	Gm32200			Mir449c
Fcho2	Chaf1a	Chordc1	Gm3230			Mir466f-4
Fchsd2	Chchd1	Chp1	Gm3336			Mir497
Fcmr	Chchd10	Chpf2	Gm3646			Mir497b
Fcna	Chchd2	Chpt1	Gm38413			Mir5110
Fdx1	Chchd5	Chrdl2	Gm4285			Mir5131
Fdxacb1	Chchd7	Chrm4	Gm45618			Mir5133
Fem1b	Chd1	Chrm5	Gm45935			Mir546
Fer	Chd2	Chrna2	Gm4651			Mir5615-1
Fer1l5	Chd3	Chrna3	Gm4841			Mir5615-2
Fgd4	Chd6	Chrna6	Gm4890			Mir5618
Fgf1	Chd7	Chrnd	Gm4925			Mir5627
Fgf11	Chd9	Chrne	Gm4952			Mir574
Fgf2	Chdh	Chst11	Gm5069			Mir6340
Fgfbp1	Chek1	Chst12	Gm5084			Mir6368
Fgfr1op2	Chek2	Chst13	Gm5099			Mir6371
Fh1	Cherp	Chst15	Gm5111			Mir6372
Fhdc1	Chga	Chst2	Gm5113			Mir6374
Fhit	Chic2	Chst3	Gm5129			Mir6377
Fhl1	Chil1	Chst7	Gm5134			Mir6387
Fhod1	Chit1	Chsy1	Gm5148			Mir6394
Fhod3	Chka	Chsy3	Gm5420			Mir6400
Fibp	Chmp1b	Chtop	Gm5512			Mir6404
Ficd	Chmp2a	Chuk	Gm5523			Mir6406
Fignl1	Chmp2b	Ciao1	Gm5544			Mir6417
Filip1	Chmp4b	Ciapin1	Gm5643			Mir652
Fkbp15	Chmp4c	Ciart	Gm5767			Mir674
Fkbp3	Chmp5	Cib1	Gm6297			Mir686
Fkbp8	Chmp6	Cib2	Gm6525			Mir6896
Flad1	Chn1	Cib4	Gm6607			Mir692-1
Flcn	Chodl	Cic	Gm7334			Mir6931
Flii	Chordc1	Cideb	Gm7367			Mir6932
Flot1	Chp1	Ciita	Gm8013			Mir6934
Flot2	Chpf	Cilp	Gm815			Mir6937
Flrt1	Chpt1	Cilp2	Gm8439			Mir695
Flrt3	Chrdl2	Cinp	Gm867			Mir6958
Flt1	Chrm4	Cipc	Gm933			Mir6960
Flvcr1	Chrm5	Cisd1	Gm973			Mir6963
Flywch1	Chrna2	Cisd2	Gm9920			Mir6966
Fmn1	Chrna3	Cisd3	Gmfb			Mir6968
Fmn2	Chrna6	Cish	Gmpr2			Mir6974
Fmnl2	Chrnd	Cited2	Gmps			Mir6993
Fmnl3	Chrne	Cited4	Gna14			Mir6996
Fn1	Chst11	Ckap2	Gnaq			Mir700
Fnbp1	Chst12	Ckap4	Gnas			Mir7016
Fnbp1l	Chst13	Ckap5	Gnat2			Mir702
Fndc3b	Chst15	Ckb	Gnb1			Mir7023
Folr2	Chst2	Cklf	Gnb2			Mir7024
Fos	Chst3	Ckmt1	Gne			Mir7025
Foxe1	Chst7	Cks1b	Gng12			Mir704
Foxh1	Chsy1	Cks2	Gng5			Mir7048
Foxj1	Chsy3	Clasp1	Gnl1			Mir705
Foxj3	Chtf8	Clasp2	Gnpat			Mir7071
Foxo3	Chtop	Clasrp	Gnptab			Mir7085
Foxo4	Ciapin1	Clca2	Golga1			Mir7086
Foxp1	Ciart	Clcn3	Golga2			Mir7088
Foxp4	Cib1	Clcn6	Golga4			Mir7090
Fpgs	Cib2	Clcn7	Golph3			Mir7118
Fpgt	Cib4	Clcnkb	Gon7			Mir7212
Fpr1	Cic	Cldn10	Gosr2			Mir7216
Fpr2	Cideb	Cldn12	Got1			Mir7219
Fras1	Cidec	Cldn14	Gpaa1			Mir7235
Frat2	Ciita	Cldn2	Gpam			Mir759
Frem1	Cinp	Cldn23	Gpbp1l1			Mir760
Frg2f1	Cipc	Cldn3	Gpcpd1			Mir763
Frmd4a	Cisd1	Cldn34d	Gpd1l			Mir7663
Frmpd4	Cisd3	Cldn4	Gpd2			Mir7686
Frs2	Cish	Cldn5	Gpn3			Mir802
Fryl	Cited2	Cldn6	Gpr107			Mir8092
Fth1	Cited4	Cldn7	Gpr137c			Mir8093
Fubp3	Ckap4	Cldn8	Gpr146			Mir8104
Fuca1	Ckap5	Clec10a	Gpr153			Mir8105
Fuca2	Ckb	Clec11a	Gpr157			Mir8109
Furin	Cklf	Clec12a	Gpr160			Mir8115
Fut11	Ckmt1	Clec18a	Gpr20			Mir8119
Fut8	Cks1b	Clec2d	Gpr27			Mir874
Fv1	Cks2	Clec2l	Gpr37l1			Mir93
Fxr2	Clasp1	Clec3b	Gpr39			Mir99a
Fxyd4	Clasp2	Clhc1	Gpr4			Mir99ahg
Fzd1	Clca2	Clic1	Gpr68			Mir99b
Fzd2	Clcf1	Clic3	Gpr84			Mirlet7e
Fzd3	Clcn3	Clic5	Gprc5a			Mirlet7g
Fzd4	Clcn6	Clip1	Gprc5c			Mirt2
Fzd5	Clcn7	Clip2	Gps2			Mitd1
Fzd6	Clcnkb	Clip4	Gpsm1			Mkks
Fzd7	Cldn10	Clk2	Gpx1			Mkl1
Fzd8	Cldn12	Clk3	Gpx2			Mkl2
G2e3	Cldn14	Clmn	Gpx4			Mkln1
G3bp1	Cldn2	Cln5	Gramd1b			Mkln1os
G630025P09Rik	Cldn23	Clns1a	Gramd1c			Mllt3
G630093K05Rik	Cldn3	Clock	Gramd2			Mlx
G6bos	Cldn34d	Clpb	Gramd3			Mlxip
G6pc3	Cldn4	Clptm1l	Gramd4			Mlycd
Gaa	Cldn5	Clrn1	Grap			Mmadhc
Gab1	Cldn6	Clrn2	Grasp			Mmel1
Gabarap	Cldn7	Clstn2	Grb14			Mmp11
Gabarapl1	Cldn8	Clta	Grb2			Mmp16
Gabarapl2	Cldnd2	Cltb	Greb1l			Mmp8
Gabpb2	Clec10a	Cltc	Grem1			Mms22l
Gad1	Clec11a	Clu	Grhl1			Mnx1
Gad1os	Clec12a	Cluap1	Grhl2			Moap1
Gadd45a	Clec16a	Cluh	Grk3			Mob1a
Gadd45b	Clec18a	Cma1	Gsap			Mogat2
Gadd45g	Clec2d	Cmas	Gsc2			Mogs
Galc	Clec3b	Cmc1	Gse1			Morn4
Galk1	Clhc1	Cmpk2	Gsk3b			Morn5
Galns	Clic1	Cmss1	Gsn			Mpc1
Galnt18	Clic3	Cmtm4	Gspt1			Mpg
Galnt3	Clic5	Cmtm5	Gstm1			Mpp1
Galnt5	Clip1	Cmtm6	Gstm7			Mpp3
Galt	Clip4	Cmtm7	Gstt2			Mpp6
Gan	Clk4	Cmtm8	Gstt3			Mpp7
Gapdh	Clmn	Cmtr2	Gt(ROSA)26Sor			Mpzl2
Gapdhs	Cln5	Cnbp	Gtf2a1			Mrgbp
Gar1	Clns1a	Cndp1	Gtf2f1			Mrm1
Garnl3	Clock	Cnep1r1	Gtf2f2			Mroh1
Gas1	Clpb	Cnfn	Gtf2i			Mroh6
Gas6	Clptm1	Cngb1	Gtf3c1			Mrpl18
Gas7	Clptm1l	Cngb3	Gtf3c2			Mrpl2
Gatad2a	Clpx	Cnksr3	Gtpbp1			Mrpl30
Gatc	Clrn1	Cnmd	Gtpbp2			Mrpl34
Gatd1	Clrn2	Cnn2	Gtpbp8			Mrpl41
Gatsl2	Clstn2	Cnn3	Guca2b			Mrpl43
Gatsl3	Cltb	Cnnm2	Gucd1			Mrpl48
Gbe1	Cltc	Cnnm4	Gxylt2			Mrpl54
Gbp3	Clu	Cnot1	Gzf1			Mrpl9
Gch1	Cluap1	Cnot11	Gzmm			Mrps14
Gck	Cluh	Cnot3	H2-DMa			Mrps18b
Gclc	Clybl	Cnot6	H2-DMb2			Mrps21
Gcnt3	Cmas	Cnot7	H2-Ke6			Mrps22
Gcsam	Cmc1	Cnot8	H2afj			Mrps23
Gde1	Cmc2	Cnpy2	H2afv			Mrps28
Gdf1	Cmc4	Cnr2	H2afz			Mrps5
Gdf15	Cmpk2	Cnst	H3f3a			Mrps6
Gdf9	Cmss1	Cntd1	H6pd			Mrps7
Gdpd5	Cmtm4	Cntn4	Habp4			Msantd4
Gdpgp1	Cmtm5	Cntn6	Hacd3			Msh5
Gem	Cmtm6	Cntnap1	Hadh			Msi2
Gemin4	Cmtm8	Cntnap2	Hand1			Mst1
Get4	Cmtr2	Cntnap5c	Harbi1			Mst1r
Gfap	Cnbd2	Cntrl	Haspin			Msto1
Gfod1	Cndp1	Cntrob	Hbegf			Mta3
Gfra4	Cndp2	Coa3	Hbp1			Mtch1
Gfy	Cnep1r1	Coa5	Hcst			Mterf2
Gga1	Cnfn	Coa6	Hdac1			Mterf3
Gga2	Cngb1	Coa7	Hdac7			Mthfr
Ggcx	Cngb3	Coasy	Hddc2			Mtm1
Ggps1	Cnih1	Cobl	Hdhd2			Mtmr2
Ggt5	Cnksr3	Cobll1	Hdlbp			Mtmr3
Ggt6	Cnmd	Cog1	Hebp1			Mtrf1
Gid8	Cnn2	Cog2	Hells			Mtrf1l
Gigyf1	Cnn3	Cog3	Herc4			Muc4
Gins1	Cnnm2	Cog4	Herpud1			Mum1
Gins2	Cnnm4	Cog6	Hes1			Mum1l1
Gip	Cnot1	Cog7	Hes6			Mvb12b
Gja4	Cnot2	Cog8	Hes7			Mybl1
Gjb1	Cnot3	Col10a1	Hexa			Mycbpap
Gjb4	Cnot6	Col12a1	Hexim1			Myh11
Gjb5	Cnot6l	Col15a1	Hexim2			Mylk3
Gjd2	Cnot7	Col16a1	Hey1			Mymk
Gjd3	Cnot8	Col18a1	Hey2			Mynn
Gli1	Cnp	Col19a1	Heyl			Myo1c
Gli2	Cnpy2	Col26a1	Hgsnat			Myo1f
Glis3	Cnpy4	Col27a1	Hhatl			Myo6
Glrx	Cnr2	Col4a1	Hhex			Myo7a
Gls	Cnst	Col4a2	Hhla1			Myof
Glt28d2	Cntd1	Col4a3	Hif1an			Myrfl
Gltp	Cntnap1	Col4a4	Hint3			N4bp1
Glud1	Cntnap2	Col4a5	Hipk1			N4bp2l1
Glul	Cntrl	Col4a6	Hist1h1c			Naa20
Glyr1	Cntrob	Col5a1	Hist1h1t			Naa35
Gm10052	Coa3	Col5a3	Hist1h4c			Naa40
Gm10248	Coa5	Col6a2	Hist2h4			Naa60
Gm10433	Coa6	Col8a1	Hist4h4			Naaladl2
Gm10510	Coa7	Col9a3	Hivep1			Nabp2
Gm10549	Coasy	Colca2	Hivep2			Nacc1
Gm10560	Cobl	Colec11	Hivep3			Nadk
Gm10635	Cog2	Colgalt1	Hjurp			Nae1
Gm10638	Cog3	Colgalt2	Hk1			Naf1
Gm10649	Cog4	Colq	Hk1os			Naglu
Gm10658	Cog7	Commd1	Hmg20b			Naif1
Gm10782	Cog8	Commd10	Hmga2			Nanos1
Gm10790	Col12a1	Commd3	Hmgb2			Narf
Gm10804	Col13a1	Commd4	Hmgn1			Nat1
Gm10814	Col15a1	Commd5	Hmgxb3			Nat2
Gm10845	Col16a1	Commd6	Hmmr			Natd1
Gm10941	Col18a1	Commd9	Hmox1			Naxd
Gm11266	Col26a1	Comp	Hnrnpa1			Nbn
Gm11468	Col27a1	Comt	Hnrnpa2b1			Ncapg
Gm11529	Col4a1	Comtd1	Hnrnpd			Nck1
Gm11627	Col4a2	Copb1	Hnrnpdl			Nckap5l
Gm11681	Col4a3	Copb2	Hnrnpf			Nckipsd
Gm11747	Col4a4	Copg2	Hnrnph1			Ncoa2
Gm11762	Col4a5	Cops2	Hnrnph3			Ncoa5
Gm11937	Col4a6	Cops3	Hnrnpll			Ncoa7
Gm11938	Col5a1	Cops6	Hnrnpm			Ncor1
Gm12348	Col5a3	Cops7a	Hnrnpul1			Ncs1
Gm12530	Col6a2	Cops7b	Hnrnpul2			Ndc1
Gm12830	Col7a1	Cops8	Homez			Ndrg3
Gm12925	Col8a1	Copz1	Hook2			Ndst2
Gm12992	Colca2	Coq10a	Hormad1			Ndufa11
Gm13003	Colgalt1	Coq10b	Hp			Ndufa12
Gm13056	Colq	Coq2	Hp1bp3			Ndufa8
Gm13133	Commd1	Coq3	Hpgd			Ndufaf7
Gm13375	Commd10	Coq4	Hpgds			Ndufb10
Gm13446	Commd3	Coq7	Hps1			Ndufb4
Gm13546	Commd5	Coq8a	Hpse			Ndufb8
Gm13830	Commd6	Coq8b	Hrc			Ndufs8
Gm13889	Commd8	Coq9	Hrct1			Neb
Gm13986	Commd9	Corin	Hs2st1			Nebl
Gm14005	Comp	Coro2a	Hs3st3b1			Nedd1
Gm14486	Comt	Coro7	Hs6st1			Nedd4
Gm15348	Comtd1	Cotl1	Hsd11b2			Nefl
Gm15350	Copa	Cox10	Hsd17b12			Nek7
Gm15413	Copb1	Cox14	Hsdl1			Nemp2
Gm15417	Copb2	Cox15	Hsf1			Neo1
Gm15441	Copg2	Cox17	Hsp90aa1			Neto2
Gm15471	Coprs	Cox18	Hsp90ab1			Neurog2
Gm15506	Cops3	Cox20	Hsp90b1			Nfatc2
Gm15545	Cops5	Cox4i1	Hspa4			Nfia
Gm15612	Cops6	Cox5b	Hspa4l			Nfkbil1
Gm15706	Cops7a	Cox7a2	Hspa9			Nfkbiz
Gm15708	Cops7b	Cox7c	Hspb11			Nfyc
Gm15760	Cops8	Cox8a	Hspb7			Ngb
Gm15867	Copz1	Cp	Hspg2			Ngfr
Gm15880	Coq10a	Cpa4	Htd2			Nhlrc1
Gm1600	Coq10b	Cpd	Htra1			Nid2
Gm16062	Coq2	Cpeb1	Htra2			Nif3l1
Gm16063	Coq3	Cpeb3	Htra3			Nip7
Gm16548	Coq7	Cpeb4	Hunk			Nipbl
Gm16576	Coq8a	Cped1	Hus1b			Nit1
Gm16617	Coq8b	Cpm	Hyal1			Nkapl
Gm16740	Coq9	Cpne2	Hyal3			Nkd1
Gm16793	Corin	Cpne3	Iah1			Nlk
Gm16833	Coro1c	Cpne4	Ibtk			Nlrp6
Gm16853	Coro2a	Cpox	Icam1			Nme3
Gm16938	Coro6	Cpped1	Ice1			Nmi
Gm17066	Coro7	Cpq	Icmt			Noa1
Gm17801	Cox10	Cpsf1	Icos			Nomo1
Gm19402	Cox14	Cpsf2	Id2			Nop53
Gm19510	Cox15	Cpsf6	Id3			Nop56
Gm19619	Cox17	Cpt1a	Id4			Nos1ap
Gm19710	Cox18	Cpt2	Ier2			Notch2
Gm20199	Cox20	Cr1l	Ier3			Notch3
Gm20324	Cox4i1	Crabp2	Ier5l			Notum
Gm20337	Cox5b	Cracr2b	Iffo2			Noxa1
Gm20604	Cox6a2	Cradd	Ifih1			Npc1
Gm20605	Cox7a1	Cramp1l	Ifit1bl1			Npdc1
Gm20743	Cox7a2	Crat	Ifitm10			Npffr2
Gm20757	Cox7c	Crb3	Ifna13			Npnt
Gm21057	Cox8a	Crct1	Ifna4			Nppc
Gm2176	Cp	Creb3l2	Ifna5			Nprl2
Gm26641	Cpa4	Creb5	Ifna6			Nprl3
Gm26839	Cpd	Crebzf	Ifna9			Npy
Gm27021	Cpeb1	Creg2	Ifnar2			Npy4r
Gm28856	Cpeb3	Creld1	Ift20			Nr1d2
Gm29678	Cped1	Creld2	Ift74			Nr2f2
Gm29684	Cplx2	Crem	Igf1			Nrde2
Gm29811	Cpm	Crim1	Igsf3			Nsa2
Gm3086	Cpne1	Crip1	Igsf5			Nsd3
Gm31763	Cpne3	Crip2	Igsf6			Nsl1
Gm3219	Cpne4	Cript	Igsf8			Nsmf
Gm32200	Cpped1	Crispld2	Igsf9b			Nsrp1
Gm3230	Cpq	Crk	Ikbkap			Nsun3
Gm3336	Cpsf1	Crkl	Ikbkb			Nsun4
Gm3646	Cpsf2	Crnkl1	Il11			Ntmt1
Gm38413	Cpsf4l	Crocc	Il11ra1			Ntn3
Gm38670	Cpsf6	Crocc2	Il13ra1			Ntn5
Gm4285	Cpsf7	Crtac1	Il15ra			Ntrk1
Gm45618	Cpt1a	Crtc1	Il17rb			Nuak1
Gm45916	Cpt2	Crtc2	Il17rc			Nub1
Gm45927	Cr1l	Cry2	Il17rd			Nucb1
Gm45928	Cracr2b	Cryab	Il18r1			Nucb2
Gm45935	Cradd	Cryba2	Il1f6			Nucks1
Gm4651	Crb3	Cryba4	Il1r1			Nudt13
Gm4841	Crct1	Crybb1	Il1rap			Nudt16
Gm4890	Creb5	Crybg1	Il1rn			Nudt19
Gm4925	Crebzf	Crybg2	Il24			Nudt2
Gm4952	Creg1	Crybg3	Il34			Nudt22
Gm5069	Creld1	Crygn	Il4			Nudt4
Gm5084	Creld2	Cryz	Il4i1			Nudt6
Gm5099	Crem	Cryzl1	Il4ra			Nudt8
Gm5111	Crip1	Cse1l	Il7			Nuggc
Gm5113	Crip2	Csf1	Ildr1			Nup133
Gm5129	Crk	Csf2	Ilf2			Nup210
Gm5134	Crkl	Csf2ra	Ilf3			Nup35
Gm5148	Crls1	Csf3	Inafm2			Nupr1l
Gm5420	Crnkl1	Csn3	Ing3			Nxnl2
Gm5512	Crocc	Csnk1a1	Ino80c			Oaf
Gm5523	Crocc2	Csnk1e	Inpp5d			Oas1f
Gm5532	Crot	Csnk1g2	Inpp5e			Oaz1
Gm5544	Crtc1	Csnk2a2	Inpp5j			Oaz1-ps
Gm5643	Crtc2	Csnk2b	Ints10			Ocel1
Gm572	Cry1	Csrnp1	Ints13			Ociad1
Gm5767	Cry2	Csrnp2	Ints3			Ocln
Gm6042	Cryab	Csrp1	Ints4			Ogfod3
Gm6297	Cryba4	Csrp2	Invs			Oit3
Gm6525	Crybb1	Cst12	Ipmk			Olfml3
Gm6559	Crybg1	Cst3	Ipp			Olfr1324
Gm6607	Crybg2	Cst6	Iqca			Olfr1371
Gm7173	Crybg3	Cst7	Iqcb1			Olfr1396
Gm7334	Crygn	Cst8	Iqcd			Olfr15
Gm7367	Crym	Cstf1	Iqch			Olfr16
Gm8013	Cryz	Ctbp1	Iqgap1			Olfr524
Gm815	Cryzl1	Ctbp2	Iqgap2			Olfr543
Gm8439	Cse1l	Ctbs	Iqgap3			Olfr551
Gm867	Csf1	Ctcf	Irak2			Opn1mw
Gm933	Csf2	Ctdp1	Ireb2			Opn4
Gm973	Csf3	Ctdsp1	Irf2bp2			Optn
Gm9920	Csn3	Ctdsp2	Irf2bpl			Orc5
Gm9958	Csnk1a1	Ctf2	Irf3			Os9
Gmeb2	Csnk1d	Ctgf	Irf8			Osbpl11
Gmfb	Csnk1e	Cth	Irf9			Osbpl1a
Gmpr2	Csnk1g2	Ctnna3	Irgc1			Osbpl5
Gmps	Csnk2a2	Ctnnb1	Irgm1			Osbpl7
Gna14	Csnk2b	Ctnnbip1	Irgm2			Osgep
Gnaq	Cspp1	Ctnnbl1	Irgq			Ostc
Gnas	Csrnp1	Ctnnd1	Irs2			Otub2
[truncated: 6,977 more rows]

## Sheet: Table S2B
Table S2B. Genes that bind GLIS3, NKX2.1 and PAX8 (G+N+P+) and are down-regulated in Glis3KO-LID thyroid compared to WT-LID thyroid.
Gene (345 genes)
1190005I06Rik
1700003D09Rik
1700007K13Rik
2310007B03Rik
2410131K14Rik
4930426L09Rik
8030423F21Rik
A330009N23Rik
A530099J19Rik
Ablim1
Actc1
Adam19
Adamts12
Adm2
AI427809
Aipl1
Ank2
Ankrd34c
Anxa9
Apoa2
Aqp1
Arsb
Art4
Asah2
Asb15
Asgr2
Atp6v0d2
Bace2
Bard1
BC028528
Bcas1
Bdkrb1
Bdkrb2
Bfsp1
Blnk
Bok
Bsg
C1qtnf1
Cabp1
Cald1
Calm2
Calm3
Car2
Card9
Cav1
Cbr2
Ccl9
Ccnd1
Ccnf
Ccnjl
Cdc45
Cdc6
Cdca2
Cdh16
Cdh4
Cdk5rap1
Cdkn2b
Cenpe
Cenpp
Ces1e
Chrdl2
Chrna3
Chst3
Chst7
Chsy1
Cideb
Ciita
Ckap4
Ckb
Cks1b
Cks2
Cldn2
Clec11a
Clrn1
Clstn2
Clu
Col15a1
Col18a1
Col5a1
Col5a3
Comp
Coro2a
Ctgf
Ctsb
Cxcl11
Cyb5r1
D630003M21Rik
Dag1
Dao
Dio1
Dleu2
Dnajc9
Dnase1l2
Dsc2
E2f2
E2f7
E330020D12Rik
Ehd2
Emid1
Enpp6
Epo
Erp27
Evi2a
F10
Fam178b
Fam3b
Fam69b
Fam92b
Fbxl13
Fh1
Fignl1
Fn1
Folr2
Foxj1
Fras1
Frem1
Frmd4a
Fxyd4
G2e3
Gatsl2
Gbp3
Gcnt3
Ggcx
Gins1
Gins2
Gjb1
Gjd2
Gli1
Gltp
Gm11468
Gm11627
Gm13056
Gm13546
Gm14005
Gm15867
Gm973
Gna14
Gpd2
Gpr20
Gpr39
Gpr68
Gpx2
Gramd1b
Gxylt2
H2-DMa
H2-DMb2
Hbegf
Hells
Hexa
Hhatl
Hjurp
Hmgb2
Hmmr
Hsp90b1
Hspg2
Htra1
Htra3
Hunk
Icos
Il18r1
Il1f6
Il1rn
Il24
Il7
Iqgap3
Kcne1
Kcne4
Kdelr3
Kif15
Kif26a
Kitl
Klhl5
Klrb1c
Kremen2
Ksr1
Ky
Lad1
Lcp1
Lemd1
Lgals1
Lif
Lingo1
Lmcd1
Lrmp
Lrp8
Lrrc26
Lrrk1
Ltb4r1
Ltb4r2
Ly6e
Ly6g6e
Lypd6b
Mall
Man2b2
Manf
Mansc1
Mcam
Mcm2
Metrn
Mgl2
Mis18bp1
Mlec
Mlkl
Moxd1
Mpped1
Mras
Mslnl
Msn
Mustn1
Mybpc3
Myo3b
Ncapd2
Ncapg2
Nfam1
Nme1
Nr1d1
Nr5a1
Nrarp
Nrp2
Nt5e
Nudcd2
Nuf2
Oit1
Olfm4
Olfml2a
Olfr70
Orc1
P2rx1
P2ry2
P4ha3
Padi2
Palld
Paqr4
Parm1
Parvg
Pcdh1
Pctp
Pde4b
Pdia3
Pdia4
Pea15a
Pemt
Phf19
Pla2g5
Plaur
Plcb2
Plod1
Pltp
Plxdc1
Ppp1r1b
Prnp
Proc
Prr11
Prss30
Ptpn7
Ptprs
Qpct
Qrich2
Rad51ap1
Rap2a
Rbl1
Rbp1
Rbp2
Rd3
Recql4
Rgl1
Rin3
Rlbp1
Rln1
Rnase10
Rragd
Runx3
S100b
S1pr2
Sash3
Sbf1
Schip1
Scpep1
Serpina3g
Serpinb1a
Serpinb1b
Serpine1
Serpinf1
Sertad4
Sfrp5
Sh3pxd2a
Sh3tc2
Shc4
Six2
Slc16a9
Slc23a1
Slc24a2
Slc26a4
Slc2a6
Slc35b1
Slc35f2
Slc4a1
Slc5a5
Slc5a9
Slc6a4
Slc9a5
Slco2a1
Slco4a1
Smoc2
Snx24
Socs5
Sod3
Sorcs2
Spata21
Spns2
Spon2
Spsb4
St6gal1
St6galnac1
St8sia2
Stmn1
Stmn4
Stra6
Susd2
Synpo
Tacc3
Tagln
Tapbp
Tbc1d24
Tgfbi
Tk1
Tlr9
Tmc8
Tmed3
Tmem100
Tmprss4
Tnfaip8
Trp53inp2
Tspan1
Tspan18
Tspan5
Twsg1
Ucp1
Uhrf1
Ung
Uros
Vav1
Wdr78
Wnt4
Zfp367

## Sheet: Table S2C
Table S2C. Genes that bind GLIS3, NKX2.1 and PAX8 (G+N+P+) and are up-regulated in Glis3KO-LID thyroid compared to WT-LID thyroid.
Gene (196 genes)
1700028E10Rik
1810019D21Rik
1810062G17Rik
2610507I01Rik
2810001G20Rik
2810410L24Rik
2900005J15Rik
4931440P22Rik
5031425E22Rik
5031434O11Rik
9130019P16Rik
9330020H09Rik
9330133O14Rik
A330033J07Rik
A330040F15Rik
A3galt2
A430057M04Rik
AA986860
Abhd16b
Abtb1
Akap8l
Aldh6a1
Aloxe3
Ankrd9
Apoe
Arhgef37
Arid4b
Arl4d
Ascl4
Asprv1
B230319C09Rik
B330016D10Rik
BC024139
Bcl2l11
Bmf
C030034I22Rik
Cbs
Cbx7
Cdsn
Ces1f
Cish
Cldn10
Clic3
Cpne4
Cyp27b1
Cyp2d22
Cyp4b1
Dennd3
Dyrk3
E130215H24Rik
Epha1
Erbb3
Esyt3
F420014N23Rik
Fam109a
Fam71e1
Fank1
Fbxl21
Flcn
Fos
Frmpd4
Fzd5
Gadd45b
Gadd45g
Gck
Gfap
Glt28d2
Glul
Gm12530
Gm13986
Gm15441
Gm15612
Gm15706
Gm15708
Gm16793
Gm4285
Gm4651
Gm5148
Gm6297
Gm815
Gramd2
Grem1
Hif1an
Hist1h1c
Hook2
Hp
Id2
Id4
Igsf9b
Irs2
Itga2b
Junb
Kcnip2
Kcnn2
Kdm6b
Khk
Klf15
Klf9
Klhl35
L3mbtl1
Lgi3
Lime1
Lmbr1l
Malat1
Map3k9
Meg3
Mir17hg
Mirlet7b
Mirlet7c-2
Mirlet7i
Mllt6
Mxi1
Mylip
Nanog
Nckap5
Ndrg2
Nek8
Nfkbia
Nsun7
Nynrin
Oplah
Ovol1
Pax8
Pbld2
Pcsk4
Per1
Per2
Phf7
Pisd
Plag1
Pnpla2
Pnrc1
Pou6f1
Prodh
Ptpn1
Qk
Rab17
Rasd2
Rassf6
Rbak
Rbks
Rfx2
Rhebl1
Rnd2
Rsph9
S100a5
Sbsn
Scg5
Scnn1a
Sdr16c6
Sesn2
Setdb2
Slc22a21
Slc25a18
Slc25a27
Slc25a47
Slc26a8
Slc27a1
Slc30a4
Smad9
Snhg3
Sntg2
Snx21
Snx31
Sox15
Spdef
Srebf1
Srsf5
Sstr3
St3gal1
Styxl1
Sult1a1
Tacstd2
Tef
Tekt4
Tex14
Tmem41a
Tmem52
Tmprss2
Tnfaip3
Tob2
Trim36
Trim9
Trpm4
Trpv6
Tspan33
Tssk6
Ttc36
Tuba8
Txnip
Ube2i
Vsig8
Wbscr25
Wnk2
Ypel3
Zc3h6
