# Supplementary material for: GLIS3 regulates transcription of thyroid hormone biosynthetic genes in coordination with other thyroid transcription factors
Source: Cell Biosci. 2023 Feb 15;13:32. doi: 10.1186/s13578-023-00979-8 (PMC9930322; doi:10.1186/s13578-023-00979-8)
Supplement: Supplementary file 7 — Additional file 7: Table S3. Lists of genes binding GLIS3, NKX2.1, PAX8, and/or FOXE1 as indicated (within 5 kb from TSS). ChIP-Seq analysis was performed with rat thyrocyte PCCl3 cells. G+N+P+, G+N+P−, etc. are defined as described in “Results” section. PAX8 data were obtained from [43]. [file 13578_2023_979_MOESM7_ESM.xlsx]

## Sheet: App Table S3A
Table S3A. ChIP-Seq analysis: binding of GLIS3, FOXE1, NKX2.1, and PAX8 to nearby genes (within 5 kb from TSS).
8455 genes by GLIS3 (G)	3673 genes by FOXE1 (F)	7682 genes by PAX8 (P)	9820 genes by NKX2.1 (N)	3118 genes by G+F+P+N+	3632 genes by G+F-P+N+	241 genes by G+F+P-N+	1 gene by G+F+P+N-	163 genes by G-F+P+N+
A3galt2	A3galt2	A3galt2	A3galt2	A3galt2	A4galt	Abca4	Zdhhc23	Abcb6
A4galt	AA926063	A4galt	A4galt	Aacs	Aak1	Acsl6		Abcc12
Aaas	Aacs	Aacs	AA926063	Aamdc	Aanat	Acss1		Akap9
Aacs	Aagab	Aak1	Aaas	Aamp	Aar2	Adamts14		Akirin2
Aadat	Aamdc	Aamdc	Aacs	Aars2	Aarsd1	Adar		Ankrd50
Aak1	Aamp	Aamp	Aadat	Abca2	Aatf	Aig1		Araf
Aamdc	Aars2	Aanat	Aagab	Abcb10	Abca15	Aktip		Arhgef37
Aamp	Abca2	Aar2	Aak1	Abcc6	Abca7	Anapc7		Ash2l
Aanat	Abca4	Aars1	Aamdc	Abcc9	Abcb8	Ankib1		Asnsd1
Aar2	Abcb10	Aars2	Aamp	Abcd4	Abcc4	Aox1		Banp
Aars2	Abcb6	Aarsd1	Aanat	Abce1	Abcc5	Ap3b1		Bfsp1
Aarsd1	Abcc12	Aatf	Aar2	Abhd11	Abcd1	Apon		Btd
Aatf	Abcc6	Abat	Aars1	Abhd11-as1	Abcd3	Armh1		C17h6orf52
Aatk	Abcc9	Abca15	Aars2	Abhd12	Abcf1	B3gnt7		Ca5a
Abca13	Abcd4	Abca2	Aarsd1	Abhd14a	Abcf2	Bbc3		Casp8ap2
Abca15	Abce1	Abca7	Aasdhppt	Abhd14b	Abcg3l3	Bbs10		Ccdc115
Abca2	Abhd11	Abcb10	Aatf	Abhd15	Abcg5	Bcan		Cd300a
Abca4	Abhd11-as1	Abcb6	Abat	Abhd16b	Abcg8	Bclaf1		Cdc25c
Abca7	Abhd12	Abcb8	Abca15	Abhd18	Abhd1	Bpifb3		Cdc45
Abcb10	Abhd14a	Abcc12	Abca2	Abhd2	Abhd13	Brd4		Cdca4
Abcb8	Abhd14b	Abcc3	Abca4	Abhd4	Abhd16a	C1qb		Clrn2
Abcb9	Abhd15	Abcc4	Abca5	Abhd8	Abhd17a	C1qc		Comtd1
Abcc10	Abhd16b	Abcc5	Abca7	Ablim2	Abhd17b	C2cd2l		Cpg1
Abcc2	Abhd18	Abcc6	Abcb10	Abr	Abhd17c	Cald1		Cspg4b
Abcc4	Abhd2	Abcc9	Abcb6	Acaa1a	Abhd3	Calml3		Cul9
Abcc5	Abhd4	Abcd1	Abcb8	Acad11	Abhd5	Ccdc163		Cwc25
Abcc6	Abhd8	Abcd3	Abcb9	Acadm	Abl2	Ccn5		Cyb5d1
Abcc9	Abl1	Abcd4	Abcc10	Acap2	Abracl	Ccno		Dact3
Abcd1	Ablim2	Abce1	Abcc12	Acbd6	Abraxas1	Ccr3		Ddx47
Abcd2	Abr	Abcf1	Abcc2	Ace	Abraxas2	Cd37		Defa5
Abcd3	Acaa1a	Abcf2	Abcc3	Ache	Abtb1	Cdk8		Dnajb13
Abcd4	Acad11	Abcg3l3	Abcc4	Acin1	Ac1576	Cenpj		Dop1b
Abce1	Acadm	Abcg5	Abcc5	Ackr3	Acaa2	Cfap45		Dpcd
Abcf1	Acap2	Abcg8	Abcc6	Aco1	Acaca	Chrnb3		Dpep2
Abcf2	Acbd6	Abhd1	Abcc9	Acot1	Acadl	Chst1		Dusp14
Abcf3	Ace	Abhd11	Abcd1	Acot3	Acads	Cldn14		Ehmt1
Abcg1	Ache	Abhd11-as1	Abcd2	Acot7	Acadsb	Cldn23		Eif2s2
Abcg3	Acin1	Abhd12	Abcd3	Acss2	Acat1	Clec2g		Ercc6
Abcg3l3	Ackr3	Abhd13	Abcd4	Acta1	Acbd4	Col5a1		Ercc6l
Abcg4	Aco1	Abhd14a	Abce1	Actb	Accs	Coro1b		Farsa
Abcg5	Acot1	Abhd14b	Abcf1	Actc1	Accsl	Coro6		Fbxl8
Abcg8	Acot3	Abhd15	Abcf2	Actg1	Acer1	Cox6c-ps1		Fen1
Abhd1	Acot7	Abhd16a	Abcf3	Actn1	Acly	Cpox		Ftsj3
Abhd11	Acsl6	Abhd16b	Abcg1	Actn3	Aco2	Cr1l		Glrx3
Abhd11-as1	Acss1	Abhd17a	Abcg3l3	Actr10	Acot11	Creb3l1		Gnat2
Abhd12	Acss2	Abhd17b	Abcg4	Actr1a	Acot2	Creb5		Gtse1
Abhd13	Acta1	Abhd17c	Abcg5	Actr1b	Acot8	Crlf3		Hacl1
Abhd14a	Actb	Abhd18	Abcg8	Actr3	Acot9	Cs		Hcls1
Abhd14b	Actc1	Abhd2	Abhd1	Actr6	Acox1	Csnk2a2		Hddc3
Abhd15	Actg1	Abhd3	Abhd11	Actr8	Acox3	Cst3		Hsf4
Abhd16a	Actn1	Abhd4	Abhd11-as1	Actrt3	Acp2	Cygb		Hyal2
Abhd16b	Actn3	Abhd5	Abhd12	Acvr2a	Acp3	Cyp26b1		Immt
Abhd17a	Actr10	Abhd8	Abhd13	Acvrl1	Acp4	D2hgdh		Imp4
Abhd17b	Actr1a	Abl2	Abhd14a	Acy1	Acp6	Ddc		Ing4
Abhd17c	Actr1b	Ablim2	Abhd14b	Acy3	Acsl5	Ddi1		Irs3
Abhd18	Actr3	Abr	Abhd15	Adam10	Acta2	Ddrgk1		Iscu
Abhd2	Actr5	Abracl	Abhd16a	Adam15	Actn4	Defb1		Kctd19
Abhd3	Actr6	Abraxas1	Abhd16b	Adamts10	Acvr1b	Dhx16		Kif3a
Abhd4	Actr8	Abraxas2	Abhd17a	Adamts15	Adam11	Diaph3		Klhl22
Abhd5	Actrt3	Abt1	Abhd17b	Adamts4	Adam17	Disp1		Knstrn
Abhd8	Acvr2a	Abtb1	Abhd17c	Adamts9	Adam9	Dnaaf5		Lars1
Abl2	Acvrl1	Ac1576	Abhd18	Adat2	Adamts12	Dnajc12		Lctl
Ablim2	Acy1	Acaa1a	Abhd2	Adat3	Adamtsl3	Dolk		Lgals5
Abr	Acy3	Acaa2	Abhd3	Adck1	Adamtsl4	Dpm1		LOC100363294
Abracl	Adam10	Acaca	Abhd4	Adcy4	Adamtsl5	Dsc2		LOC499544
Abraxas1	Adam15	Acad11	Abhd5	Add3	Adap1	Dync2i1		Lrguk
Abraxas2	Adamts10	Acadl	Abhd8	Adgrb2	Adck2	Dyrk2		Lrrc36
Abtb1	Adamts14	Acadm	Abl1	Adgre5	Adck5	Eepd1		Lztfl1
Ac1576	Adamts15	Acads	Abl2	Adgrl1	Adcy6	Ern1		Map2k6
Acaa1a	Adamts4	Acadsb	Ablim2	Adk	Add1	Ess2		Map7
Acaa2	Adamts9	Acap2	Abr	Adm	Adgrg1	Etfbkmt		Marchf2
Acaca	Adar	Acat1	Abra	Adora1	Adhfe1	F2		Mecp2
Acad11	Adat2	Acbd4	Abracl	Adprh	Adi1	Fam243a		Meiob
Acadl	Adat3	Acbd6	Abraxas1	Adrm1	Adipor1	Fas		Micos13
Acadm	Adck1	Accs	Abraxas2	Adsl	Adm2	Fdps		Mrpl47
Acads	Adcy4	Accsl	Abt1	Adss	Adnp	Fem1a		Mrpl50
Acadsb	Add3	Ace	Abtb1	Aebp1	Adnp2	Filip1		Mthfs
Acadvl	Adgrb2	Acer1	Ac1576	Aen	Adora2b	Fkbp8		Myt1
Acap2	Adgre5	Ache	Acaa1a	Afap1l2	Adpgk	Fzd10		Naa38
Acap3	Adgrl1	Acin1	Acaa2	Aff1	Adprm	Gatm		Napg
Acat1	Adk	Ackr3	Acaca	Afg1l	Adprs	Gclm		Narf
Acbd3	Adm	Acly	Acad11	Afg3l1	Adra1b	Gnptg		Ndufb5
Acbd4	Adora1	Aco1	Acadl	Afg3l2	Adra2a	Gpr176		Ndufs4
Acbd6	Adprh	Aco2	Acadm	Afmid	Adra2c	Gpx1		Nipa1
Accs	Adrm1	Acot1	Acads	Aftph	Aff4	Gsc2		Nup107
Accsl	Adsl	Acot11	Acadsb	Agmat	Agbl5	H2ac21		Olr1638
Ace	Adss	Acot2	Acap2	Agpat2	Agfg2	Hephl1		Pcgf3
Ace3	Aebp1	Acot3	Acap3	Agpat3	Agk	Hes3		Pcmtd2
Acer1	Aen	Acot7	Acat1	Agpat4	Agl	Hlx		PCOLCE2
Ache	Afap1	Acot8	Acbd4	Ahcyl1	Ago1	Hmgcs2		Pcp2
Acin1	Afap1l2	Acot9	Acbd5	Ahcyl2	Ago2	Hnf4a		Pde6d
Ackr3	Aff1	Acox1	Acbd6	Ahsa1	Ago3	Hoxd1		Pdzd9
Acly	Afg1l	Acox3	Accs	Aida	Agpat5	Hspa4l		Peli1
Aco1	Afg3l1	Acp2	Accsl	Aif1l	Agps	Ifih1		Pet100
Aco2	Afg3l2	Acp3	Ace	Aimp1	Agrn	Ifngr1		Pik3r2
Acot1	Afmid	Acp4	Ace3	Aimp2	Agt	Igf1		Plvap
Acot11	Aftph	Acp6	Acer1	Aip	Agtrap	Il1f10		Plxna2
Acot2	Agmat	Acsl5	Ache	Ajuba	Ahcy	Inka2		Pmf1
Acot3	Agpat2	Acss2	Acin1	Ak6	Ahdc1	Insr		Pnisr
Acot7	Agpat3	Acta1	Ackr3	Akap1	Ahnak	Iqcg		Poll
Acot8	Agpat4	Acta2	Acly	Akap10	Aifm1	Irak4		Polr1a
Acot9	Ahcyl1	Actb	Aco1	Akap17a	Ak1	Irgc		Polr2c
Acox1	Ahcyl2	Actc1	Aco2	Akap8	Ak2	Itgb4		Polr2e
Acox3	Ahsa1	Actg1	Acot1	Akap8l	Ak3	Itpa		Polr2g
Acp2	Aida	Actl6a	Acot11	Akip1	Akap2	Kcne4		Polr2j
Acp3	Aif1l	Actn1	Acot13	Akna	Akirin1	Kcnh1		Praf2
Acp4	Aig1	Actn3	Acot2	Akr1b1	Akr1a1	Krit1		Prelid3a
Acp5	Aimp1	Actn4	Acot3	Akr7a2	Alad	Krt31		Psmb11
Acp6	Aimp2	Actr10	Acot7	Akt1	Alas1	Krt34		Psmb5
Acsbg2	Aip	Actr1a	Acot8	Akt1s1	Aldh16a1	Kxd1		Psmc5
Acsl5	Ajuba	Actr1b	Acot9	Alcam	Aldh4a1	Lbh		Ptcd3
Acsl6	Ak6	Actr3	Acox1	Aldh2	Aldh6a1	Lhfpl4		Ptges3l1
Acss1	Akap1	Actr6	Acox3	Aldh3a2	Aldh7a1	LOC100910189		Pxmp4
Acss2	Akap10	Actr8	Acp2	Alg10	Aldh9a1	LOC361985		Qdpr
Acta1	Akap17a	Actrt2	Acp3	Alg3	Aldoa	Lrrc2		Rabl6
Acta2	Akap8	Actrt3	Acp4	Alkbh5	Alg2	Maged1		Rad51ap1
Actb	Akap8l	Acvr1b	Acp5	Alms1	Alg5	Mb		Rae1
Actbl2	Akap9	Acvr2a	Acp6	Alyref	Alkbh1	Mbl1		Ramp1
Actc1	Akip1	Acvrl1	Acsl3	Amd1	Alkbh2	Mcat		Rasgrp4
Actg1	Akirin2	Acy1	Acsl5	Amotl2	Alkbh3	Med14		Rbbp9
Actn1	Akna	Acy3	Acsl6	Amz1	Alkbh4	Mfsd6		Rcvrn
Actn2	Akr1b1	Adam10	Acsm4	Anapc10	Alkbh7	Mir138-1		RGD1311164
Actn3	Akr7a2	Adam11	Acsm5	Anapc11	Aloxe3	Mir184		Rnf112
Actn4	Akt1	Adam15	Acss1	Anapc13	Alpl	Mir204		Rpa2
Actr10	Akt1s1	Adam17	Acss2	Anapc2	Als2	Mir7b		Rpp25l
Actr1a	Aktip	Adam9	Acta1	Angptl2	Alx3	Mks1		Rps6kb2
Actr1b	Alb	Adamts10	Acta2	Angptl4	Amacr	Mmachc		Scpep1
Actr2	Alcam	Adamts12	Actb	Angptl8	Ambra1	Mocs3		Serinc5
Actr3	Aldh2	Adamts15	Actc1	Ankmy2	Amdhd2	Mpz		Siva1
Actr6	Aldh3a2	Adamts2	Actg1	Ankrd10	Amer1	Myoc		Slc16a1
Actr8	Alg10	Adamts4	Actl6a	Ankrd13a	Amh	Nat8l		Slc25a17
Actrt3	Alg3	Adamts9	Actn1	Ankrd13d	Amigo2	Naxe		Smg9
Acvr1	Alkbh5	Adamtsl3	Actn3	Ankrd2	Amigo3	Ncald		Smim7
Acvr1b	Alms1	Adamtsl4	Actn4	Ankrd23	Ampd2	Nelfb		Smug1
Acvr1c	Alyref	Adamtsl5	Actr10	Ankrd24	Amz2	Neu3		Snx9
Acvr2a	Amd1	Adap1	Actr1a	Ankrd37	Anapc15	Notch1		Spp1
Acvr2b	Amotl2	Adat2	Actr1b	Ankrd40	Anapc4	Nptx1		Sts
Acvrl1	Amz1	Adat3	Actr3	Anks1a	Anapc5	Nr1i3		Stx5
Acy1	Anapc10	Adck1	Actr5	Anp32b	Ang	Ns5atp4		Suv39h1l1
Acy3	Anapc11	Adck2	Actr6	Anxa2	Ankh	Nt5m		Tank
Adam10	Anapc13	Adck5	Actr8	Ap2a1	Ankhd1	Ntf3		Tbc1d24
Adam11	Anapc2	Adcy4	Actrt2	Ap3m1	Ankle2	Nthl1		Tfb1m
Adam15	Anapc7	Adcy5	Actrt3	Ap4m1	Ankrd34a	Nudt4		Thoc5
Adam17	Angptl2	Adcy6	Acvr1b	Ap4s1	Ankrd42	Olr1345		Tigar
Adam19	Angptl4	Adcyap1	Acvr1c	Ap5z1	Ankrd52	Omg		Timm21
Adam26a	Angptl8	Add1	Acvr2a	Apeh	Ankrd54	Orm1		Tmem185a
Adam9	Ankib1	Add3	Acvr2b	Aph1a	Ankrd65	Osbpl8		Tmem38a
Adamts10	Ankmy2	Adgrb2	Acvrl1	Apof	Ankrd9	Pank4		Tmem88
Adamts12	Ankrd10	Adgre5	Acy1	App	Ano1	Pbxip1		Tpp1
Adamts14	Ankrd13a	Adgrg1	Acy3	Appl2	Anp32e	Pcnx1		Ttll1
Adamts15	Ankrd13d	Adgrl1	Acyp1	Aptr	Antkmt	Pcsk4		U2af1
Adamts2	Ankrd2	Adhfe1	Adal	Aqp4	Antxr1	Per3		Ube2l6
Adamts4	Ankrd23	Adi1	Adam10	Aqp5	Anxa11	Phf8		Ube4a
Adamts9	Ankrd24	Adipoq	Adam11	Aqp8	Anxa4	Pik3cd		Ubxn11
Adamtsl3	Ankrd37	Adipor1	Adam15	Arf2	Anxa6	Pkp2		Ufd1
Adamtsl4	Ankrd40	Adk	Adam17	Arf4	Anxa7	Pld4		Vapb
Adamtsl5	Ankrd50	Adm	Adam19	Arf6	Ap1ar	Plod1		Vps39
Adap1	Ankrd6	Adm2	Adam26a	Arfgap2	Ap1s1	Pls3		Vps54
Adar	Anks1a	Adnp	Adam30	Arfgef2	Ap1s3	Pnpla3		Xab2
Adarb1	Anks1b	Adnp2	Adam4	Arg2	Ap2m1	Ppp1cb		Ythdc1
Adat2	Anp32b	Adora1	Adam6a	Arhgap18	Ap2s1	Prdx5		Zbtb3
Adat3	Anxa2	Adora2b	Adam7	Arhgap22	Ap3m2	Prex1		Zc3h13
Adck1	Aox1	Adpgk	Adam9	Arhgap25	Ap3s1	Prkcb		Zfp189
Adck2	Ap2a1	Adprh	Adamts1	Arhgap27	Ap4b1	Prkcg
Adck5	Ap3b1	Adprm	Adamts10	Arhgap35	Ap4e1	Prmt8
Adcy4	Ap3m1	Adprs	Adamts12	Arhgap8	Ap5b1	Prnd
Adcy6	Ap3s2	Adra1b	Adamts14	Arhgef2	Ap5m1	Prxl2c
Add1	Ap4m1	Adra2a	Adamts15	Arhgef25	Ap5s1	Ptges2
Add3	Ap4s1	Adra2c	Adamts19	Arih1	Apaf1	Pycr3
Adgrb2	Ap5z1	Adrm1	Adamts4	Arih2	Apba2	Qprt
Adgre5	Apeh	Adsl	Adamts9	Arl11	Apba3	Reep6
Adgrg1	Aph1a	Adss	Adamtsl3	Arl13b	Api5	RGD1304624
Adgrl1	Apof	Aebp1	Adamtsl4	Arl14ep	Apoa2	RGD1305350
Adhfe1	Apon	Aen	Adamtsl5	Arl4a	Apoa5	RGD1560394
Adi1	App	Afap1l2	Adap1	Arl4d	Apobec2	RGD1562433
Adipor1	Appl2	Aff1	Adap2	Arl5a	Apobr	Rhbdf2
Adk	Aptr	Aff4	Adar	Arl6ip1	Apoc2	Ripk1
Adm	Aqp4	Afg1l	Adarb1	Arl6ip5	Apol3	Rpl27a
Adm2	Aqp5	Afg3l1	Adat2	Arl8b	Apold1	Rtcb
Adnp	Aqp8	Afg3l2	Adat3	Armc1	Apom	Rufy1
Adnp2	Araf	Afmid	Adck1	Armc5	Appbp2	S100a7a
Adora1	Arf2	Aftph	Adck2	Armc7	Aprt	Scg5
Adora2a	Arf4	Agap1	Adck5	Armc8	Aqp1	Sdhc
Adora2b	Arf6	Agbl5	Adcy4	Armt1	Aqp11	Serpina12
Adpgk	Arfgap2	Agfg2	Adcy5	Arnt	Aqp2	Sh3bp5l
Adprh	Arfgef2	Agk	Adcy6	Arntl	Aqp6	Slc13a4
Adprm	Arg2	Agl	Adcyap1	Arpc4	Arap2	Slc14a1
Adprs	Arhgap18	Agmat	Add1	Arpin	Areg	Slc22a18
Adra1b	Arhgap22	Ago1	Add2	Arrdc2	Arf5	Slc22a6
Adra2a	Arhgap25	Ago2	Add3	Arrdc4	Arfgap1	Slc25a21
Adra2b	Arhgap27	Ago3	Adgrb2	Artn	Arfgap3	Slc29a1
Adra2c	Arhgap35	Agpat1	Adgre5	Arv1	Arfgef1	Slc31a2
Adrm1	Arhgap8	Agpat2	Adgrf3	Arvcf	Arfip1	Sms
Adsl	Arhgef2	Agpat3	Adgrg1	Asb1	Arfrp1	Snw1
Adss	Arhgef25	Agpat4	Adgrl1	Asb10	Arhgap12	Spata20
Aebp1	Arhgef3	Agpat5	Adhfe1	Asb16	Arhgap17	Spns1
Aebp2	Arhgef37	Agps	Adi1	Asb3	Arhgap26	Spo11
Aen	Arih1	Agr2	Adipor1	Asb5	Arhgap28	Srp54a
Afap1l2	Arih2	Agrn	Adk	Asb6	Arhgap29	Sstr1
Afdn	Arl11	Agt	Adm	Ascc3	Arhgap31	St8sia2
Aff1	Arl13b	Agtrap	Adm2	Ash1l	Arhgap39	Stard8
Aff4	Arl14ep	Ahcy	Adnp	Asmtl	Arhgap45	Ston2
Afg1l	Arl4a	Ahcyl1	Adnp2	Aspdh	Arhgdia	Sult1a1
Afg3l1	Arl4d	Ahcyl2	Adora1	Aspg	Arhgef12	Svil
Afg3l2	Arl5a	Ahdc1	Adora2b	Aspm	Arhgef16	Sytl1
Afmid	Arl6ip1	Ahnak	Adpgk	Ass1	Arhgef39	Tamm41
Aftph	Arl6ip5	Ahsa1	Adprh	Atad2	Arhgef40	Tbx1
Agbl5	Arl8b	Aida	Adprm	Atad3a	Arhgef7	Tef
Ager	Armc1	Aif1	Adprs	Atf6	Arid3a	Th
Agfg1	Armc5	Aif1l	Adra1a	Atf6b	Arid3b	Tmem53
Agfg2	Armc7	Aifm1	Adra1b	Atg101	Arid4b	Tmem63c
Agk	Armc8	Aimp1	Adra2a	Atg13	Arl2	Tmsb10
Agl	Armh1	Aimp2	Adra2b	Atg16l2	Arl4c	Tnni3k
Agmat	Armt1	Aip	Adra2c	Atg3	Arl5b	Tppp2
Ago1	Arnt	Ajuba	Adrb1	Atg4c	Arl6	Traf3ip3
Ago2	Arntl	Ak1	Adrm1	Atl2	Arl6ip4	Trappc6b
Ago3	Arpc4	Ak2	Adsl	Atoh8	Arl6ip6	Trmt112
Agpat2	Arpin	Ak3	Adss	Atp11a	Arl8a	Tsc2
Agpat3	Arrdc2	Ak6	Adtrp	Atp13a3	Armc10	Tsr3
Agpat4	Arrdc4	Ak7	Aebp1	Atp1a1	Armc12	Ttc27
Agpat5	Artn	Ak8	Aebp2	Atp1b1	Armc6	Ttc33
Agps	Arv1	Akap1	Aen	Atp23	Arpc1a	Tulp1
Agrn	Arvcf	Akap10	Afap1	Atp5f1d	Arpc1b	Ubap2l
Agt	Asb1	Akap17a	Afap1l2	Atp5mc2	Arpc5	Ube2e2
Agtrap	Asb10	Akap2	Afdn	Atp5mf	Arpc5l	Uhrf2
Agxt	Asb16	Akap5	Aff1	Atp6v0a1	Arrdc1	Uqcc2
Ahctf1	Asb3	Akap8	Aff1-as1	Atp6v0a2	Arrdc3	Usp13
Ahcy	Asb5	Akap8l	Aff4	Atp6v0e1	Arsa	Vom1r101
Ahcyl1	Asb6	Akap9	Afg1l	Atp6v0e2	Arse	Vps37d
Ahcyl2	Ascc3	Akip1	Afg3l1	Atp6v1a	Arsk	Vsig2
Ahdc1	Ash1l	Akirin1	Afg3l2	Atp6v1c1	As3mt	Wnt9b
Ahnak	Ash2l	Akirin2	Afmid	Atp6v1d	Asah1	Wwp2
Ahsa1	Asmtl	Akna	Aftph	Atp6v1g1	Asb7	Xk
Ahsp	Asnsd1	Akp3	Agap1	Atp6v1g2	Asb8	Zc3h15
Aida	Aspdh	Akr1a1	Agbl5	Atpsckmt	Asb9	Zc3h7b
Aif1l	Aspg	Akr1b1	Ager	Atraid	Ascc1	Zfand6
Aifm1	Aspm	Akr7a2	Agfg1	Atxn10	Ascc2	Zfp61
Aifm2	Ass1	Akt1	Agfg2	Aup1	Asf1a	Zfp819
Aig1	Atad2	Akt1s1	Agk	Axin2	Asic1	Zfyve28
Aimp1	Atad3a	Alad	Agl	Azi2	Asic3	Zmat3
Aimp2	Atf6	Alas1	Agmat	Azin1	Asic4	Zswim5
Aip	Atf6b	Alcam	Ago1	B3galt6	Asrgl1
Ajuba	Atg101	Aldh16a1	Ago2	B3gnt2	Atad1
Ak1	Atg13	Aldh2	Ago3	B4galt5	Ate1
Ak2	Atg16l2	Aldh3a2	Agpat1	B4galt7	Atf1
Ak3	Atg2a	Aldh4a1	Agpat2	Baiap2	Atf4
Ak6	Atg3	Aldh6a1	Agpat3	Bak1	Atf5
Ak7	Atg4c	Aldh7a1	Agpat4	Banf1	Atg12
Akap1	Atl2	Aldh9a1	Agpat5	Bap1	Atg9b
Akap10	Atoh8	Aldoa	Agps	Batf3	Atl1
Akap12	Atp11a	Aldob	Agr2	Baz1b	Atp13a1
Akap17a	Atp13a3	Alg10	Agrn	Baz2a	Atp13a2
Akap2	Atp1a1	Alg11	Agt	Bbs2	Atp2a1
Akap5	Atp1b1	Alg2	Agtrap	Bcam	Atp2a2
Akap7	Atp23	Alg3	Agxt	Bcar1	Atp2b1
Akap8	Atp2a3	Alg5	Ahctf1	Bckdha	Atp2c1
Akap8l	Atp5f1d	Alkbh1	Ahcy	Bcl10	Atp4b
Akip1	Atp5mc2	Alkbh2	Ahcyl1	Bcl2l11	Atp5f1e
Akirin1	Atp5mf	Alkbh3	Ahcyl2	Bcl2l13	Atp5md
Akna	Atp6v0a1	Alkbh4	Ahdc1	Bcl2l2	Atp5mg
Akp3	Atp6v0a2	Alkbh5	Ahnak	Bcl3	Atp5pd
Akr1a1	Atp6v0e1	Alkbh7	Ahr	Bcl6	Atp6v0c
Akr1b1	Atp6v0e2	Alkbh8	Ahrr	Bcl9l	Atp6v1b2
Akr7a2	Atp6v1a	Alms1	Ahsa1	Bcs1l	Atp9b
Akt1	Atp6v1c1	Alox12	Ahsa2	Bdh1	Atpaf1
Akt1s1	Atp6v1d	Alox5ap	Ahsp	Bdnf	Atpaf2
Aktip	Atp6v1g1	Aloxe3	Aida	Becn1	Atxn3
Alad	Atp6v1g2	Alpl	Aif1	Bet1l	Atxn7l3b
Alas1	Atp6v1h	Als2	Aif1l	Bfar	Auh
Alcam	Atpsckmt	Alx3	Aifm1	Bhlhe40	Aurka
Aldh16a1	Atraid	Alyref	Aifm2	Bicd2	Aurkaip1
Aldh1l1	Atxn10	Amacr	Aig1	Bid	Avpi1
Aldh2	Aup1	Ambra1	Aimp1	Birc2	Axl
Aldh3a2	Axin2	Amd1	Aimp2	Birc5	B2m
Aldh4a1	Azi2	Amdhd2	Aip	Bivm	B3galnt1
Aldh6a1	Azin1	Amer1	Ajap1	Bles03	B3galt4
Aldh7a1	B3galt6	Amh	Ajuba	Blnk	B3gnt3
Aldh9a1	B3gnt2	Amigo2	Ak1	Bloc1s6	B3gntl1
Aldoa	B3gnt7	Amigo3	Ak2	Bmi1	B4galnt1
Alg1	B4galt5	Amotl2	Ak3	Bmp7	B4galt3
Alg10	B4galt7	Ampd2	Ak6	Bms1	B4galt4
Alg13	Bach2	Amz1	Akap1	Bnip2	B4galt6
Alg2	Baiap2	Amz2	Akap10	Bnip3l	B9d2
Alg3	Bak1	Anapc10	Akap12	Bod1	Babam2
Alg5	Banf1	Anapc11	Akap13	Bok	Bace1
Alkbh1	Banp	Anapc13	Akap14	Bop1	Bad
Alkbh2	Bap1	Anapc15	Akap17a	Borcs5	Bag1
Alkbh3	Batf3	Anapc2	Akap2	Borcs6	Bag2
Alkbh4	Baz1b	Anapc4	Akap7	Borcs7	Bag3
Alkbh5	Baz2a	Anapc5	Akap8	Bpnt1	Bag6
Alkbh7	Bbc3	Ang	Akap8l	Brca1	Baiap2l1
Alms1	Bbs10	Angptl2	Akap9	Brcc3	Bambi
Alox15b	Bbs2	Angptl4	Akip1	Brox	Bard1
Aloxe3	Bcam	Angptl8	Akirin1	Brpf1	Batf
Alpi	Bcan	Ankh	Akirin2	Bscl2	Bbof1
Alpk3	Bcar1	Ankhd1	Akna	Bsg	Bbs4
Alpl	Bckdha	Ankle2	Akr1a1	Btbd1	Bbs7
Als2	Bcl10	Ankmy2	Akr1b1	Btbd17	Bc1
Alx3	Bcl2l11	Ankrd10	Akr1e2	Btbd6	Bcap31
Alyref	Bcl2l13	Ankrd13a	Akr7a2	Btg1	Bcar3
Amacr	Bcl2l2	Ankrd13c	Akr7a3	Btg2	Bcas1
Ambp	Bcl3	Ankrd13d	Akt1	Btg3	Bcat2
Ambra1	Bcl6	Ankrd16	Akt1s1	Btrc	Bccip
Amd1	Bcl9l	Ankrd2	Aktip	Bub3	Bcdin3d
Amdhd2	Bclaf1	Ankrd23	Alad	Bud13	Bckdk
Amer1	Bcs1l	Ankrd24	Alas1	Bysl	Bcl2
Amh	Bdh1	Ankrd27	Alb	Bzw2	Bcl2l1
Amigo1	Bdnf	Ankrd34a	Alcam	C1qtnf1	Bcl2l12
Amigo2	Becn1	Ankrd37	Aldh16a1	C1qtnf5	Bcl7b
Amigo3	Bet1l	Ankrd40	Aldh2	C1qtnf6	Bcl7c
Ammecr1l	Bfar	Ankrd42	Aldh3a2	C1qtnf9	Bclaf3
Amn	Bfsp1	Ankrd50	Aldh4a1	C2cd2	Bdh2
Amotl2	Bhlhe40	Ankrd52	Aldh5a1	C2cd3	Bdp1
Ampd2	Bicd2	Ankrd54	Aldh6a1	C3	Bend5
Ampd3	Bid	Ankrd65	Aldh7a1	C5ar2	Bfsp2
Amz1	Birc2	Ankrd9	Aldh8a1	Ca14	Bicdl1
Amz2	Birc5	Anks1a	Aldh9a1	Ca4	Bik
Anapc10	Bivm	Ano1	Aldoa	Cabp1	Birc6
Anapc11	Bles03	Ano7	Aldoart2	Cabp4	Blcap
Anapc13	Blnk	Anp32b	Aldob	Cacfd1	Blmh
Anapc15	Bloc1s6	Anp32e	Aldoc	Cacna1h	Bloc1s1
Anapc2	Bmi1	Antkmt	Alg1	Cacnb3	Bloc1s5
Anapc4	Bmp7	Antxr1	Alg10	Cacng1	Blvrb
Anapc5	Bms1	Anxa11	Alg11	Cactin	Bmf
Anapc7	Bnip2	Anxa2	Alg13	Cad	Bmp1
Ang	Bnip3l	Anxa4	Alg14	Cage1	Bmp2
Angpt1	Bod1	Anxa6	Alg2	Calm1	Bmp3
Angpt4	Bok	Anxa7	Alg3	Calm3	Bmpr2
Angptl2	Bop1	Aopep	Alg5	Camk2d	Bmyc
Angptl4	Borcs5	Aox3	Alkbh1	Camsap1	Bnip3
Angptl8	Borcs6	Ap1ar	Alkbh2	Cand1	Bola3
Ankh	Borcs7	Ap1m1	Alkbh3	Canx	Bora
Ankhd1	Bphl	Ap1m2	Alkbh4	Cap1	Bpifb2
Ankib1	Bpifb3	Ap1s1	Alkbh5	Capn15	Bpifb4
Ankle2	Bpnt1	Ap1s3	Alkbh7	Caprin1	Brca2
Ankmy2	Brca1	Ap2a1	Alkbh8	Car2	Brd1
Ankrd10	Brcc3	Ap2m1	Alms1	Carhsp1	Brd3
Ankrd13a	Brd4	Ap2s1	Alox12	Carm1	Brd7
Ankrd13d	Brox	Ap3m1	Alox15	Carmil1	Brd9
Ankrd2	Brpf1	Ap3m2	Alox15b	Carmil3	Brf1
Ankrd22	Bscl2	Ap3s1	Alox5ap	Casc3	Bri3
Ankrd23	Bsg	Ap4b1	Aloxe3	Caskin2	Bri3bp
Ankrd24	Btbd1	Ap4e1	Alpi	Casp2	Bricd5
Ankrd33b	Btbd17	Ap4m1	Alpl	Casp9	Brms1l
Ankrd34a	Btbd6	Ap4s1	Als2	Casr	Brpf3
Ankrd37	Btd	Ap5b1	Alx3	Cast	Btbd10
Ankrd39	Btg1	Ap5m1	Alyref	Castor1	Btbd16
Ankrd40	Btg2	Ap5s1	Amacr	Castor2	Btbd9
Ankrd42	Btg3	Ap5z1	Ambra1	Cb707485	Btf3
Ankrd44	Btrc	Apaf1	Amd1	Cbarp	Bud23
Ankrd46	Bub3	Apba2	Amdhd2	Cblb	Bzw1
Ankrd52	Bud13	Apba3	Amelx	Cbll1	C1galt1c1
Ankrd54	Bysl	Apeh	Amer1	Cbs	C1qbp
Ankrd65	Bzw2	Apex1	Amh	Cbwd1	C1ql1
Ankrd9	C17h6orf52	Aph1a	Amigo1	Cbx2	C1ql4
Anks1a	C1qb	Api5	Amigo2	Cbx3	C2cd4c
Ano1	C1qc	Aplf	Amigo3	Cby1	C2cd5
Anp32b	C1qtnf1	Aplnr	Ammecr1l	Ccdc117	Ca12
Anp32e	C1qtnf5	Apoa1	Amotl2	Ccdc12	Cabin1
Antkmt	C1qtnf6	Apoa2	Ampd2	Ccdc134	Cabp7
Antxr1	C1qtnf9	Apoa5	Ampd3	Ccdc187	Cachd1
Anxa11	C2cd2	Apobec2	Amz1	Ccdc189	Cacna2d4
Anxa2	C2cd2l	Apobr	Amz2	Ccdc27	Cacnb1
Anxa4	C2cd3	Apoc2	Anapc10	Ccdc28b	Cacng2
Anxa6	C3	Apof	Anapc11	Ccdc34	Cacng4
Anxa7	C5ar2	Apol3	Anapc13	Ccdc47	Cahm
Anxa8	Ca14	Apold1	Anapc15	Ccdc65	Calhm1
Aox1	Ca4	Apom	Anapc2	Ccdc68	Calhm2
Ap1ar	Ca5a	App	Anapc4	Ccdc71	Calm2
Ap1b1	Cabp1	Appbp2	Anapc5	Ccdc8	Calr
Ap1s1	Cabp4	Appl2	Anapc7	Ccdc82	Calu
Ap1s3	Cacfd1	Aprt	Ang	Ccdc86	Camk1
Ap2a1	Cacna1h	Aptr	Angpt1	Ccdc87	Camk2a
Ap2m1	Cacnb3	Aptx	Angpt4	Ccdc90b	Camk2n1
Ap2s1	Cacng1	Aqp1	Angptl1	Ccdc91	Camk2n2
Ap3b1	Cactin	Aqp11	Angptl2	Cck	Camkk1
Ap3m1	Cad	Aqp2	Angptl4	Ccl1	Camkv
Ap3m2	Cage1	Aqp4	Angptl8	Ccl2	Camta2
Ap3s1	Cald1	Aqp5	Ank3	Ccl5	Cant1
Ap4b1	Calhm5	Aqp6	Ankfy1	Ccn1	Capn1
Ap4e1	Calm1	Aqp8	Ankh	Ccn2	Capn2
Ap4m1	Calm3	Araf	Ankhd1	Ccna2	Capn7
Ap4s1	Calml3	Arap2	Ankib1	Ccnb1	Capn8
Ap5b1	Camk2d	Areg	Ankle2	Ccnc	Capza1
Ap5m1	Camsap1	Arf2	Ankmy2	Ccnd1	Capza2
Ap5s1	Cand1	Arf4	Ankrd10	Ccnf	Capzb
Ap5z1	Canx	Arf5	Ankrd13a	Ccng2	Card10
Apaf1	Cap1	Arf6	Ankrd13c	Ccni	Card9
Apba2	Capn15	Arfgap1	Ankrd13d	Ccnk	Carf
Apba3	Caprin1	Arfgap2	Ankrd16	Ccnt2	Cars
Apbb1	Car2	Arfgap3	Ankrd2	Ccpg1	Caskin1
Apeh	Carhsp1	Arfgef1	Ankrd22	Ccpg1os	Casp3
Aph1a	Carm1	Arfgef2	Ankrd23	Ccr10	Casq2
Api5	Carmil1	Arfip1	Ankrd24	Ccs	Cat
Apln	Carmil3	Arfrp1	Ankrd27	Cct5	Catsperd
Apoa1	Casc3	Arg2	Ankrd34a	Cct6a	Cav2
Apoa2	Caskin2	Arglu1	Ankrd37	Cct7	Cavin1
Apoa5	Casp2	Arhgap12	Ankrd39	Cct8	Cbfa2t3
Apobec2	Casp8	Arhgap17	Ankrd40	Cd14	Cbfb
Apobec3	Casp8ap2	Arhgap18	Ankrd42	Cd164	Cblc
Apobr	Casp9	Arhgap22	Ankrd44	Cd27	Cbln3
Apoc2	Casr	Arhgap25	Ankrd46	Cd2bp2	Cbr3
Apoc3	Cast	Arhgap26	Ankrd50	Cd44	Cbx6
Apoc4	Castor1	Arhgap27	Ankrd52	Cd47	Cbx7
Apof	Castor2	Arhgap28	Ankrd54	Cd6	Cbx8
Apol3	Cb707485	Arhgap29	Ankrd55	Cd7	Ccar2
Apold1	Cbarp	Arhgap31	Ankrd6	Cd82	Ccdc102a
Apom	Cblb	Arhgap35	Ankrd65	Cdadc1	Ccdc114
Apon	Cbll1	Arhgap39	Ankrd9	Cdc14a	Ccdc124
Apool	Cbs	Arhgap45	Anks1a	Cdc20	Ccdc126
App	Cbwd1	Arhgap8	Anks6	Cdc26	Ccdc127
Appbp2	Cbx2	Arhgap9	Ano1	Cdc34	Ccdc137
Appl2	Cbx3	Arhgdia	Ano6	Cdc37	Ccdc148
Aprt	Cby1	Arhgef12	Anp32b	Cdc42bpg	Ccdc151
Aptr	Ccdc115	Arhgef16	Anp32e	Cdc42ep1	Ccdc167
Aqp1	Ccdc117	Arhgef2	Antkmt	Cdc42ep4	Ccdc185
Aqp11	Ccdc12	Arhgef25	Antxr1	Cdc42ep5	Ccdc25
Aqp2	Ccdc134	Arhgef37	Anxa1	Cdc6	Ccdc40
Aqp3	Ccdc163	Arhgef39	Anxa11	Cdca2	Ccdc43
Aqp4	Ccdc187	Arhgef40	Anxa2	Cdh16	Ccdc50
Aqp5	Ccdc189	Arhgef7	Anxa4	Cdh3	Ccdc58
Aqp6	Ccdc27	Arid1a	Anxa5	Cdk1	Ccdc59
Aqp8	Ccdc28b	Arid3a	Anxa6	Cdk11b	Ccdc92
Aqp9	Ccdc34	Arid3b	Anxa7	Cdk4	Ccdc93
Aqr	Ccdc47	Arid4b	Anxa8	Cdk5	Ccin
Arap2	Ccdc65	Arih1	Aopep	Cdk5r1	Ccm2
Arc	Ccdc68	Arih2	Aox1	Cdk5rap2	Ccnb1ip1
Areg	Ccdc71	Arl11	Aox3	Cdk5rap3	Ccnd3
Arf1	Ccdc8	Arl13b	Ap1ar	Cdk6	Ccne2
Arf2	Ccdc82	Arl14ep	Ap1b1	Cdkn1b	Ccng1
Arf4	Ccdc86	Arl2	Ap1m1	Cdkn2aip	Ccnh
Arf5	Ccdc87	Arl4a	Ap1m2	Cdkn2aipnl	Ccnjl
Arf6	Ccdc90b	Arl4c	Ap1s1	Cdpf1	Ccnl1
Arfgap1	Ccdc91	Arl4d	Ap1s3	Cdr2	Ccny
Arfgap2	Cck	Arl5a	Ap2a1	Cds2	Cct2
Arfgap3	Ccl1	Arl5b	Ap2m1	Cdt1	Cct3
Arfgef1	Ccl2	Arl6	Ap2s1	Cdv3	Ccz1b
Arfgef2	Ccl5	Arl6ip1	Ap3b1	Ceacam20	Cd24
Arfip1	Ccl6	Arl6ip4	Ap3d1	Cebpa	Cd244
Arfrp1	Ccn1	Arl6ip5	Ap3m1	Cela3b	Cd38
Arg2	Ccn2	Arl6ip6	Ap3m2	Celsr2	Cd59
Arhgap1	Ccn5	Arl8a	Ap3s1	Celsr3	Cd63
Arhgap12	Ccna2	Arl8b	Ap4b1	Cenpl	Cd79b
Arhgap17	Ccnb1	Armc1	Ap4e1	Cenpn	Cd9
Arhgap18	Ccnc	Armc10	Ap4m1	Cenpu	Cdc14b
Arhgap22	Ccnd1	Armc12	Ap4s1	Cep104	Cdc25a
Arhgap24	Ccnf	Armc5	Ap5b1	Cep120	Cdc25b
Arhgap25	Ccng2	Armc6	Ap5m1	Cep19	Cdc37l1
Arhgap26	Ccni	Armc7	Ap5s1	Cep290	Cdc40
Arhgap27	Ccnk	Armc8	Ap5z1	Cep295	Cdc42
Arhgap28	Ccno	Armc9	Apaf1	Cep43	Cdc42bpb
Arhgap29	Ccnt2	Armt1	Apba2	Cep55	Cdc42ep2
Arhgap31	Ccpg1	Arnt	Apba3	Cep63	Cdc42se1
Arhgap35	Ccpg1os	Arntl	Apc	Cep95	Cdc42se2
Arhgap39	Ccr10	Arntl2	Apeh	Cerk	Cdc5l
Arhgap45	Ccr3	Arpc1a	Apex1	Cers2	Cdc7
Arhgap8	Ccs	Arpc1b	Apex2	Cfap20	Cdc73
Arhgdia	Cct5	Arpc4	Apex2l1	Cfap298	Cdca3
Arhgef1	Cct6a	Arpc5	Aph1a	Cfap94	Cdca7
Arhgef12	Cct7	Arpc5l	Api5	Cfap97d1	Cdh1
Arhgef15	Cct8	Arpin	Aplf	Cfl1	Cdh15
Arhgef16	Cd14	Arrdc1	Apln	Cfl2	Cdhr5
Arhgef19	Cd164	Arrdc2	Apoa2	Chchd1	Cdipt
Arhgef2	Cd27	Arrdc3	Apoa5	Chchd4	Cdk10
Arhgef25	Cd2bp2	Arrdc4	Apobec2	Chchd5	Cdk12
Arhgef39	Cd300a	Arsa	Apobec3	Chdh	Cdk13
Arhgef40	Cd37	Arse	Apobr	Chek2	Cdk14
Arhgef7	Cd44	Arsk	Apoc2	Chic2	Cdk17
Arid3a	Cd47	Artn	Apoc3	Chmp1a	Cdk18
Arid3b	Cd6	Arv1	Apof	Chmp1b	Cdk19
Arid4a	Cd7	Arvcf	Apol3	Chmp2a	Cdk2
Arid4b	Cd82	As3mt	Apold1	Chmp4c	Cdk20
Arih1	Cd96	Asah1	Apom	Chmp6	Cdk2ap1
Arih2	Cdadc1	Asb1	Apon	Chpf	Cdk2ap2
Arl11	Cdc14a	Asb10	Apool	Chrac1	Cdk5rap1
Arl13b	Cdc20	Asb16	App	Chrnb1	Cdk9
Arl14ep	Cdc25c	Asb3	Appbp2	Chst11	Cdkl2
Arl2	Cdc26	Asb5	Appl2	Chst13	Cdkn1a
Arl4a	Cdc34	Asb6	Aprt	Chst3	Cdnf
Arl4c	Cdc37	Asb7	Aptr	Ciao2a	Cds1
Arl4d	Cdc42bpg	Asb8	Aptx	Ciapin1	Cebpb
Arl5a	Cdc42ep1	Asb9	Aqp1	Ciart	Cebpd
Arl5b	Cdc42ep4	Ascc1	Aqp11	Cib1	Cebpg
Arl6	Cdc42ep5	Ascc2	Aqp2	Cilk1	Cecr2
Arl6ip1	Cdc45	Ascc3	Aqp3	Cipc	Cel
Arl6ip4	Cdc6	Ascl1	Aqp4	Cirbp	Cenpc
Arl6ip5	Cdca2	Ascl3	Aqp5	Cisd1	Cenpm
Arl6ip6	Cdca4	Asf1a	Aqp6	Cisd3	Cenpq
Arl8a	Cdh10	Ash1l	Aqp7	Cited2	Cenps
Arl8b	Cdh16	Ash2l	Aqp8	Ciz1	Cenpw
Armc1	Cdh3	Asic1	Aqp9	Ckap4	Cep131
Armc10	Cdk1	Asic3	Aqr	Cks1b	Cep162
Armc12	Cdk11b	Asic4	Araf	Clca1	Cep57
Armc5	Cdk4	Asmtl	Arap2	Cldn22	Cep78
Armc6	Cdk5	Asnsd1	Arcn1	Cldn24	Cep89
Armc7	Cdk5r1	Aspdh	Areg	Cldn5	Cep97
Armc8	Cdk5rap2	Aspg	Arf1	Cldn6	Cept1
Armcx2	Cdk5rap3	Aspm	Arf2	Clec11a	Cercam
Armh1	Cdk6	Asrgl1	Arf4	Clic1	Cers1
Armt1	Cdk8	Ass1	Arf5	Clic3	Cers4
Arnt	Cdkn1b	Astl	Arf6	Clic4	Cers5
Arntl	Cdkn2aip	Atad1	Arfgap1	Clmn	Cetn4
Arpc1a	Cdkn2aipnl	Atad2	Arfgap2	Cln8	Cfap157
Arpc1b	Cdpf1	Atad3a	Arfgap3	Clpb	Cfap20dc
Arpc4	Cdr2	Atat1	Arfgef1	Clstn1	Cfap410
Arpc5	Cds2	Ate1	Arfgef2	Cltc	Cfap52
Arpc5l	Cdt1	Atf1	Arfip1	Cluh	Cfap77
Arpin	Cdv3	Atf4	Arfrp1	Cmtm3	Cfap97
Arrb1	Ceacam20	Atf5	Arg2	Cnbp	Cfd
Arrdc1	Cebpa	Atf6	Arglu1	Cnga4	Cfdp1
Arrdc2	Cela3b	Atf6b	Arhgap1	Cnih1	Cflar
Arrdc3	Celsr2	Atg101	Arhgap11a	Cnksr1	Cggbp1
Arrdc4	Celsr3	Atg12	Arhgap12	Cnn1	Cgref1
Arrdc5	Cenpj	Atg13	Arhgap17	Cnnm2	Cgrrf1
Arsa	Cenpl	Atg16l2	Arhgap18	Cnnm3	Ch25h
Arse	Cenpn	Atg3	Arhgap22	Cnot11	Chac1
Arsi	Cenpu	Atg4b	Arhgap24	Cnot7	Chd1
Arsk	Cep104	Atg4c	Arhgap25	Cnot8	Chd2
Artn	Cep120	Atg9b	Arhgap26	Cnp	Chd6
Arv1	Cep19	Atl1	Arhgap27	Cnppd1	Cherp
Arvcf	Cep290	Atl2	Arhgap28	Cnpy3	Chga
As3mt	Cep295	Atoh8	Arhgap29	Cnr2	Chgb
Asah1	Cep43	Atp10a	Arhgap31	Cntd1	Chka
Asb1	Cep44	Atp11a	Arhgap35	Cntnap1	Chkb
Asb10	Cep55	Atp13a1	Arhgap39	Coa3	Chml
Asb13	Cep57l1	Atp13a2	Arhgap45	Coasy	Chmp3
Asb16	Cep63	Atp13a3	Arhgap8	Cog1	Chmp5
Asb17	Cep95	Atp1a1	Arhgdia	Col18a1	Chmp7
Asb2	Cerk	Atp1a4	Arhgef12	Col4a1	Chn2
Asb3	Cers2	Atp1b1	Arhgef16	Col4a3	Chordc1
Asb5	Ces2h	Atp23	Arhgef18	Col4a4	Chp1
Asb6	Cfap20	Atp2a1	Arhgef19	Commd3	Chpt1
Asb7	Cfap298	Atp2a2	Arhgef2	Commd9	Chrm4
Asb8	Cfap45	Atp2b1	Arhgef25	Copb1	Chrna1
Asb9	Cfap94	Atp2c1	Arhgef3	Copb2	Chrnd
Ascc1	Cfap97d1	Atp4b	Arhgef37	Cops4	Chst10
Ascc2	Cfl1	Atp5f1d	Arhgef39	Cops5	Chtf8
Ascc3	Cfl2	Atp5f1e	Arhgef40	Cops6	Chtop
Asf1a	Chchd1	Atp5mc2	Arhgef7	Cops7a	Chuk
Ash1l	Chchd4	Atp5md	Arid3a	Cops7b	Ciao1
Asic1	Chchd5	Atp5me	Arid3b	Cops9	Ciao2b
Asic3	Chdh	Atp5mf	Arid4a	Coq10a	Cinp
Asic4	Chek2	Atp5mg	Arid4b	Coq8a	Cisd2
Asmtl	Chic2	Atp5pd	Arih1	Coq8b	Ckb
Aspa	Chmp1a	Atp6v0a1	Arih2	Coq9	Cklf
Aspdh	Chmp1b	Atp6v0a2	Arl1	Cox17	Ckm
Aspg	Chmp2a	Atp6v0c	Arl11	Cox20	Clca2
Aspm	Chmp4c	Atp6v0e1	Arl13b	Cox4i2	Clcc1
Asrgl1	Chmp6	Atp6v0e2	Arl14ep	Cox5b	Clcf1
Ass1	Chpf	Atp6v1a	Arl2	Cox6b1	Clcn3
Atad1	Chrac1	Atp6v1b2	Arl2bp	Cox7a2	Clcn6
Atad2	Chrnb1	Atp6v1c1	Arl4a	Cpa4	Clcnka
Atad3a	Chrnb3	Atp6v1d	Arl4c	Cpeb4	Cldn15
Ate1	Chst1	Atp6v1e2	Arl4d	Cplane2	Cldn3
Atf1	Chst11	Atp6v1g1	Arl5a	Cplx2	Cldnd1
Atf2	Chst13	Atp6v1g2	Arl5b	Cpsf2	Clip1
Atf4	Chst3	Atp7b	Arl6	Cpt1a	Clip2
Atf5	Ciao2a	Atp9b	Arl6ip1	Crb3	Clk2
Atf6	Ciapin1	Atpaf1	Arl6ip4	Crbn	Clk3
Atf6b	Ciart	Atpaf2	Arl6ip5	Creb3l3	Cln3
Atf7	Cib1	Atpsckmt	Arl6ip6	Crebl2	Cln6
Atg10	Cilk1	Atraid	Arl8a	Crebzf	Clp1
Atg101	Cipc	Atxn10	Arl8b	Creld1	Clps
Atg12	Cirbp	Atxn3	Armc1	Crip1	Clpsl2
Atg13	Cisd1	Atxn7l3b	Armc10	Crip2	Clptm1
Atg16l2	Cisd3	Auh	Armc12	Crls1	Clptm1l
Atg3	Cited2	Aup1	Armc5	Crot	Clpx
Atg4c	Ciz1	Aurka	Armc6	Crppa	Cltb
Atg9b	Ckap4	Aurkaip1	Armc7	Crtc1	Cmbl
Atic	Cks1b	Avp	Armc8	Crtc2	Cmc1
Atl1	Clca1	Avpi1	Armc9	Cry2	Cmpk1
Atl2	Cldn14	Avpr1a	Armh1	Cryba4	Cmpk2
Atm	Cldn22	Axin2	Armh4	Crybb1	Cmtm4
Atoh8	Cldn23	Axl	Armt1	Csdc2	Cmtm5
Atp11a	Cldn24	Azi2	Arnt	Csf2rb	Cmtm8
Atp13a1	Cldn5	Azin1	Arnt2	Csnk1d	Cmtr1
Atp13a2	Cldn6	B2m	Arntl	Csnk1g2	Cnbd2
Atp13a3	Clec11a	B3galnt1	Arntl2	Cspg4	Cngb1
Atp1a1	Clec2g	B3galt4	Arpc1a	Csrp1	Cnih2
Atp1a2	Clic1	B3galt6	Arpc1b	Csta	Cnih4
Atp1b1	Clic3	B3gnt2	Arpc4	Cstb	Cnksr3
Atp1b2	Clic4	B3gnt3	Arpc5	Cstf2t	Cnn3
Atp1b3	Clmn	B3gnt8	Arpc5l	Ctdp1	Cnnm4
Atp23	Cln8	B3gntl1	Arpin	Ctdsp1	Cnot1
Atp2a1	Clpb	B4galnt1	Arr3	Ctsa	Cnot10
Atp2a2	Clrn2	B4galt3	Arrb1	Ctsb	Cnot6l
Atp2a3	Clstn1	B4galt4	Arrdc1	Ctsc	Cnot9
Atp2b1	Cltc	B4galt5	Arrdc2	Ctsl	Cntfr
Atp2b2	Cluh	B4galt6	Arrdc3	Ctsz	Cntn2
Atp2c1	Cmtm3	B4galt7	Arrdc4	Cuedc1	Coa4
Atp4a	Cmtm6	B9d2	Arsa	Cuedc2	Cobl
Atp4b	Cnbp	Babam1	Arse	Cul1	Cog2
Atp5f1d	Cnga4	Babam2	Arsg	Cwf19l1	Cog8
Atp5f1e	Cnih1	Bace1	Arsi	Cx3cl1	Coil
Atp5if1	Cnksr1	Bad	Arsk	Cxcl10	Col11a2
Atp5mc2	Cnn1	Bag1	Art2b	Cxcl12	Col16a1
Atp5md	Cnnm2	Bag2	Art4	Cxcr4	Col27a1
Atp5mf	Cnnm3	Bag3	Artn	Cyb561	Col5a3
Atp5mg	Cnot11	Bag6	Arv1	Cyb561d1	Col7a1
Atp5pd	Cnot3	Baiap2	Arvcf	Cyb5r1	Col8a1
Atp6v0a1	Cnot7	Baiap2l1	As3mt	Cyb5r3	Colgalt1
Atp6v0a2	Cnot8	Bak1	Asah1	Cybc1	Commd1
Atp6v0c	Cnp	Bambi	Asap1	Cyp2r1	Commd10
Atp6v0e1	Cnppd1	Banf1	Asb1	Cyp2u1	Commd2
Atp6v0e2	Cnpy3	Banp	Asb10	Cyp51	Commd7
Atp6v1a	Cnr2	Bap1	Asb13	Cyren	Comp
Atp6v1b2	Cntd1	Bard1	Asb16	Cyth2	Comt
Atp6v1c1	Cntnap1	Batf	Asb3	Dact2	Copa
Atp6v1c2	Coa3	Batf3	Asb5	Dad1	Copg2
Atp6v1d	Coasy	Baz1b	Asb6	Daglb	Cops2
Atp6v1g1	Cog1	Baz2a	Asb7	Dancr	Cops3
Atp6v1g2	Col18a1	Bbof1	Asb8	Dap	Coq10b
Atp9b	Col4a1	Bbs2	Asb9	Dap3	Coq2
Atpaf1	Col4a3	Bbs4	Ascc1	Dapk3	Coq7
Atpaf2	Col4a4	Bbs7	Ascc2	Dars1	Cox15
Atpsckmt	Col5a1	Bc1	Ascc3	Dars2	Cox18
Atraid	Commd3	Bcam	Ascl3	Daxx	Cox19
Atxn10	Commd9	Bcap31	Asf1a	Dazap1	Cox4i1
Atxn2l	Comtd1	Bcar1	Asf1b	Dbi	Cox6c
Atxn3	Copb1	Bcar3	Ash1l	Dcaf10	Cox7a2l
Atxn7l3b	Copb2	Bcas1	Ash2l	Dcaf11	Cox7c
Auh	Cops4	Bcat1	Asic1	Dcaf17	Cpa1
Aup1	Cops5	Bcat2	Asic3	Dcaf4	Cpa5
Aurka	Cops6	Bccip	Asic4	Dcaf5	Cpe
Aurkaip1	Cops7a	Bcdin3d	Asmtl	Dcaf6	Cpm
Aurkb	Cops7b	Bckdha	Asnsd1	Dcaf8	Cpne2
Avil	Cops9	Bckdk	Aspa	Dcp1a	Cpq
Avp	Coq10a	Bcl10	Aspdh	Dctn2	Cpsf1
Avpi1	Coq5	Bcl11a	Aspg	Dcun1d4	Cpsf3
Axin2	Coq8a	Bcl2	Aspm	Dda1	Cpsf4
Axl	Coq8b	Bcl2l1	Asrgl1	Ddb1	Cpsf6
Azi2	Coq9	Bcl2l11	Ass1	Ddhd1	Cpsf7
Azin1	Coro1b	Bcl2l12	Astl	Ddi2	Cpt1b
Azin2	Coro6	Bcl2l13	Atad1	Ddit4	Cradd
B2m	Cox17	Bcl2l2	Atad2	Ddost	Crat
B3galnt1	Cox20	Bcl3	Atad3a	Ddr1	Creb1
B3galt4	Cox4i2	Bcl6	Atat1	Ddt	Creb3
B3galt6	Cox5b	Bcl7b	Ate1	Ddx18	Crebrf
B3gat3	Cox6b1	Bcl7c	Atf1	Ddx20	Crem
B3gnt2	Cox6c-ps1	Bcl9l	Atf2	Ddx28	Cript
B3gnt3	Cox7a2	Bclaf3	Atf4	Ddx39a	Crk
B3gnt7	Cpa4	Bcor	Atf5	Ddx39b	Crlf1
B3gntl1	Cpeb4	Bcs1l	Atf6	Ddx42	Crnde
B4galnt1	Cpg1	Bdh1	Atf6b	Ddx46	Crocc
B4galt1	Cplane2	Bdh2	Atf7	Ddx5	Cry1
B4galt3	Cplx2	Bdkrb2	Atg10	Ddx50	Cryab
B4galt4	Cpox	Bdnf	Atg101	Ddx52	Crym
B4galt5	Cpsf2	Bdp1	Atg12	Ddx54	Cryzl1
B4galt6	Cpt1a	Becn1	Atg13	Ddx55	Cse1l
B4galt7	Cr1l	Bend5	Atg16l2	Ddx59	Csf1r
B9d2	Crb3	Bet1	Atg2a	Dek	Csf3
Baalc	Crbn	Bet1l	Atg3	Dennd6a	Csnk1e
Babam2	Creb3l1	Bfar	Atg4a	Derl1	Csnk2b
Bace1	Creb3l3	Bfsp1	Atg4b	Des	Csrnp1
Bad	Creb5	Bfsp2	Atg4c	Dexi	Csrnp2
Bag1	Crebl2	Bhlha15	Atg9b	Dffb	Cstf1
Bag2	Crebzf	Bhlhe40	Atic	Dgat1	Ctbp1
Bag3	Creg1	Bicd2	Atl1	Dgke	Ctcf
Bag6	Creld1	Bicdl1	Atl2	Dglucy	Ctdnep1
Baiap2	Crip1	Bicra	Atm	Dhfr	Ctdspl2
Baiap2l1	Crip2	Bid	Atoh8	Dhodh	Ctf1
Baiap3	Crlf3	Bik	Atp10a	Dhps	Ctnnb1
Bak1	Crls1	Bin2	Atp11a	Dhrs1	Ctnnbip1
Bambi	Crot	Bin3	Atp13a1	Dhrs3	Ctnnd1
Banf1	Crppa	Birc2	Atp13a2	Dhrs4	Ctns
Bank1	Crtc1	Birc5	Atp13a3	Dhrs7	Ctps1
Bap1	Crtc2	Birc6	Atp13a4	Dhx35	Ctrc
Bard1	Cry2	Bivm	Atp1a1	Dhx37	Ctrl
Basp1	Cryba4	Blcap	Atp1a2	Dhx38	Ctss
Batf	Crybb1	Bles03	Atp1b1	Dhx40	Ctsw
Batf3	Cs	Blmh	Atp1b2	Dhx8	Cttnbp2nl
Baz1b	Csdc2	Blnk	Atp1b3	Dhx9	Ctu1
Baz2a	Csf2	Bloc1s1	Atp23	Dipk1a	Ctu2
Bbc3	Csf2rb	Bloc1s2	Atp2a1	Dipk2a	Cul2
Bbof1	Csnk1d	Bloc1s5	Atp2a2	Diras1	Cul4a
Bbs10	Csnk1g2	Bloc1s6	Atp2b1	Dkc1	Cul5
Bbs2	Csnk2a2	Blvra	Atp2b2	Dlc1	Cutc
Bbs4	Cspg4	Blvrb	Atp2c1	Dlg1	Cux2
Bbs7	Cspg4b	Blzf1	Atp4a	Dlx3	Cwc15
Bc1	Csrp1	Bmf	Atp4b	Dmac2l	Cwc27
Bcam	Cst3	Bmi1	Atp5f1b	Dmap1	Cxcl1
Bcan	Csta	Bmp1	Atp5f1d	Dmrtb1	Cxcl11
Bcap31	Cstb	Bmp2	Atp5f1e	Dnaaf1	Cxcl16
Bcar1	Cstf2t	Bmp3	Atp5if1	Dnai1	Cxcl17
Bcar3	Ctdp1	Bmp7	Atp5mc2	Dnai2	Cxcr3
Bcas1	Ctdsp1	Bmpr2	Atp5md	Dnai4	Cyb561d2
Bcas2	Ctr9	Bms1	Atp5me	Dnaja1	Cyb5b
Bcat2	Ctsa	Bmyc	Atp5mf	Dnajb1	Cyb5r4
Bccip	Ctsb	Bnip2	Atp5mg	Dnajb2	Cybrd1
Bcdin3d	Ctsc	Bnip3	Atp5pd	Dnajb4	Cycs
Bckdha	Ctsl	Bnip3l	Atp5po	Dnajb6	Cyfip1
Bckdk	Ctsz	Bod1	Atp6v0a1	Dnajb9	Cyfip2
Bcl10	Cuedc1	Bok	Atp6v0a2	Dnajc14	Cyhr1
Bcl2	Cuedc2	Bola3	Atp6v0c	Dnajc16	Cyld
Bcl2l1	Cul1	Bop1	Atp6v0e1	Dnajc19	Cyp17a1
Bcl2l11	Cul9	Bora	Atp6v0e2	Dnajc2	Cyp1b1
Bcl2l12	Cwc25	Borcs5	Atp6v1a	Dnajc24	Cyp20a1
Bcl2l13	Cwf19l1	Borcs6	Atp6v1b2	Dnajc25	Cyp27a1
Bcl2l15	Cx3cl1	Borcs7	Atp6v1c1	Dnajc4	Cyp2d1
Bcl2l2	Cxcl10	Borcs8	Atp6v1c2	Dnajc7	Cyp2f4
Bcl3	Cxcl12	Bpgm	Atp6v1d	Dnm1l	Cyp4f17
Bcl6	Cxcr4	Bpifb2	Atp6v1e1	Dnpep	Cyria
Bcl7b	Cyb561	Bpifb4	Atp6v1g1	Doc2a	Cyrib
Bcl7c	Cyb561d1	Bpnt1	Atp6v1g2	Doc2g	Cysrt1
Bcl9l	Cyb5d1	Brca1	Atp6v1h	Dock6	Cyth1
Bclaf1	Cyb5r1	Brca2	Atp7b	Dock8	Cyth4
Bclaf3	Cyb5r3	Brcc3	Atp9b	Dohh	Dalrd3
Bcs1l	Cybc1	Brd1	Atpaf1	Dok7	Dapk1
Bdh1	Cygb	Brd3	Atpaf2	Dolpp1	Dazap2
Bdh2	Cyp26b1	Brd7	Atpsckmt	Dot1l	Dbndd2
Bdkrb1	Cyp2r1	Brd9	Atraid	Dpf3	Dbnl
Bdkrb2	Cyp2u1	Brf1	Atrn	Dph1	Dbp
Bdnf	Cyp51	Brf2	Atxn1	Dpy19l1	Dbt
Bdp1	Cyren	Bri3	Atxn10	Dpysl2	Dcaf1
Becn1	Cyth2	Bri3bp	Atxn2l	Dqx1	Dcbld2
Begain	D2hgdh	Bricd5	Atxn3	Drap1	Dclk2
Bend5	Dact2	Brms1l	Atxn7l3b	Drc3	Dclre1a
Bend7	Dact3	Brox	Auh	Drgx	Dclre1b
Bet1l	Dad1	Brpf1	Aup1	Dscc1	Dctd
Bfar	Daglb	Brpf3	Aurka	Dstn	Dctn4
Bfsp2	Dancr	Bscl2	Aurkaip1	Dstyk	Dctn5
Bglap	Dap	Bsdc1	Aurkb	Dtd1	Dctn6
Bhlhe40	Dap3	Bsg	Avil	Dtwd2	Dcun1d3
Bicd2	Dapk3	Btbd1	Avpi1	Dtx3	Dcxr
Bicdl1	Dars1	Btbd10	Avpr1a	Duox2	Ddah1
Bid	Dars2	Btbd16	Axin2	Duoxa2	Ddah2
Bik	Daxx	Btbd17	Axl	Dus1l	Ddb2
Bin1	Dazap1	Btbd6	Azgp1	Dus2	Ddhd2
Bin2a	Dbi	Btbd9	Azi2	Dusp1	Ddias
Birc2	Dbndd1	Btd	Azin1	Dusp12	Ddit3
Birc5	Dcaf10	Btf3	Azin2	Dusp19	Ddx1
Birc6	Dcaf11	Btg1	B2m	Dusp23	Ddx19a
Bivm	Dcaf17	Btg2	B3galnt1	Dusp3	Ddx25
Blcap	Dcaf4	Btg3	B3galnt2	Dusp6	Ddx31
Bles03	Dcaf5	Btrc	B3galt4	Dut	Ddx3x
Blk	Dcaf6	Bub3	B3galt6	Dynlrb1	Ddx41
Blmh	Dcaf8	Bud13	B3gat3	Dysf	Ddx56
Blnk	Dcp1a	Bud23	B3gnt2	E230034O05Rik	Ddx58
Bloc1s1	Dctn2	Bysl	B3gnt3	E2f3	Ddx6
Bloc1s5	Dcun1d4	Bzw1	B3gnt6	Eapp	Decr1
Bloc1s6	Dda1	Bzw2	B3gnt7	Ears2	Def6
Blvrb	Ddb1	C17h6orf52	B3gnt8	Ebi3	Def8
Bmf	Ddc	C1galt1c1	B3gntl1	Ece1	Degs1
Bmi1	Ddhd1	C1qbp	B4galnt1	Ece2	Degs2
Bmp1	Ddi1	C1ql1	B4galt1	Ech1	Dennd11
Bmp10	Ddi2	C1ql4	B4galt3	Echdc1	Dennd2b
Bmp2	Ddit4	C1qtnf1	B4galt4	Eci2	Dennd5a
Bmp3	Ddost	C1qtnf5	B4galt5	Eci3	Dennd6b
Bmp4	Ddr1	C1qtnf6	B4galt6	Ect2	Denr
Bmp6	Ddrgk1	C1qtnf9	B4galt7	Edem3	Depdc7
Bmp7	Ddt	C2cd2	B9d2	Edn1	Desi2
Bmp8a	Ddx18	C2cd3	Baalc	Edrf1	Dffa
Bmpr2	Ddx20	C2cd4c	Babam1	Eef1a1	Dgat2
Bms1	Ddx28	C2cd5	Babam2	Eef1akmt2	Dgcr2
Bmt2	Ddx39a	C3	Bace1	Eef1b2	Dgka
Bmyc	Ddx39b	C3ar1	Bach2	Eef1g	Dgkz
Bnip2	Ddx42	C5ar2	Bad	Eef2	Dguok
Bnip3	Ddx46	Ca12	Bag1	Eef2kmt	Dhcr24
Bnip3l	Ddx47	Ca14	Bag2	Efcab14	Dhdds
Bnipl	Ddx5	Ca4	Bag3	Efcab2	Dhrs11
Bod1	Ddx50	Ca5a	Bag6	Efemp2	Dhrsx
Bok	Ddx52	Caap1	Baiap2	Efhd2	Dhx15
Bola3	Ddx54	Cabin1	Baiap2l1	Efna1	Dhx33
Bop1	Ddx55	Cabp1	Bak1	Efna5	Dhx36
Bora	Ddx59	Cabp4	Bambi	Egfr	Diablo
Borcs5	Defa5	Cabp7	Banf1	Egr4	Dimt1
Borcs6	Defb1	Cacfd1	Bank1	Ehbp1	Dio1
Borcs7	Defb36	Cachd1	Banp	Ehmt2	Dis3l2
Bpi	Dek	Cacna1b	Bap1	Eif1	Dlg4
Bpifa1	Dele1	Cacna1h	Bard1	Eif1ad	Dll1
Bpifa2	Dennd6a	Cacna2d4	Basp1	Eif1b	Dll3
Bpifa3	Derl1	Cacnb1	Batf	Eif2a	Dll4
Bpifa5	Des	Cacnb3	Batf3	Eif2ak3	Dlst
Bpifb1	Dexi	Cacng1	Bax	Eif2b2	Dlx1
Bpifb2	Dffb	Cacng2	Baz1b	Eif2b3	Dlx2
Bpifb3	Dgat1	Cacng4	Baz2a	Eif2b4	Dlx4
Bpifb4	Dgke	Cactin	Bbc3	Eif2b5	Dmac1
Bpifc	Dglucy	Cad	Bbof1	Eif2d	Dmtf1
Bpnt1	Dhfr	Cage1	Bbs10	Eif2s1	Dnaja4
Brca1	Dhodh	Cahm	Bbs2	Eif3a	Dnajb11
Brca2	Dhps	Calhm1	Bbs4	Eif3d	Dnajb12
Brcc3	Dhrs1	Calhm2	Bbs5	Eif3g	Dnajb14
Brd1	Dhrs3	Calm1	Bbs7	Eif4a2	Dnajc11
Brd2	Dhrs4	Calm2	Bc1	Eif4e	Dnajc17
Brd3	Dhrs7	Calm3	Bcam	Eif4ebp2	Dnajc22
Brd4	Dhx16	Caln1	Bcan	Elf2	Dnajc30
Brd7	Dhx35	Calr	Bcap31	Elovl1	Dnajc5
Brd9	Dhx37	Calu	Bcar1	Elovl3	Dnase1l1
Brf1	Dhx38	Camk1	Bcar3	Emb	Dnm2
Bri3	Dhx40	Camk2a	Bcas1	Emc6	Dnmt1
Bri3bp	Dhx8	Camk2b	Bcas2	Emg1	Dnmt3a
Bricd5	Dhx9	Camk2d	Bcat2	Eml1	Dock1
Brms1l	Diaph3	Camk2n1	Bccip	Enc1	Dok1
Brox	Dip2a	Camk2n2	Bcdin3d	Endou	Dok4
Brpf1	Dipk1a	Camkk1	Bckdha	Engase	Dpagt1
Brpf3	Dipk2a	Camkv	Bckdk	Eno1	Dpf1
Brsk1	Diras1	Camsap1	Bcl10	Eno4	Dph3
Bscl2	Disp1	Camta2	Bcl2	Enpp7	Dph6
Bsg	Dkc1	Cand1	Bcl2l1	Enthd1	Dpm3
Bsnd	Dlc1	Cant1	Bcl2l11	Entpd7	Dpp7
Bst1	Dlg1	Canx	Bcl2l12	Eny2	Dpp9
Btbd1	Dlx3	Cap1	Bcl2l13	Epb41l1	Dpy19l3
Btbd10	Dmac2l	Capn1	Bcl2l15	Epb41l4b	Dpy19l4
Btbd16	Dmap1	Capn15	Bcl2l2	Epc1	Dram1
Btbd17	Dmrtb1	Capn2	Bcl3	Epc2	Dram2
Btbd6	Dnaaf1	Capn7	Bcl6	Epha2	Drosha
Btbd9	Dnaaf5	Capn8	Bcl7b	Ephb3	Dsn1
Btf3	Dnai1	Caprin1	Bcl7c	Epn2	Dtnb
Btg1	Dnai2	Capsl	Bcl9l	Epop	Dtnbp1
Btg2	Dnai4	Capza1	Bclaf1	Eprs	Dtwd1
Btg3	Dnaja1	Capza2	Bclaf3	Eps15	Dtx4
Btrc	Dnajb1	Capzb	Bco1	Eps8l2	Dtymk
Bub3	Dnajb13	Car2	Bcs1l	Erap1	Dus3l
Bud13	Dnajb2	Card10	Bdh1	Erbb2	Dusp10
Bud23	Dnajb4	Card9	Bdh2	Ercc1	Dusp2
Bysl	Dnajb6	Carf	Bdkrb1	Ercc2	Dusp4
Bzw1	Dnajb9	Carhsp1	Bdnf	Ergic2	Dusp5
Bzw2	Dnajc12	Carm1	Bdp1	Eri2	Dusp8
C1galt1c1	Dnajc14	Carmil1	Becn1	Erlec1	Dvl1
C1qb	Dnajc16	Carmil3	Bend5	Erp44	Dvl2
C1qbp	Dnajc19	Cars	Bend7	Esam	Dvl3
C1qc	Dnajc2	Casc3	Best1	Esrra	Dym
C1ql1	Dnajc24	Caskin1	Bet1	Esrrg	Dync1i2
C1ql2	Dnajc25	Caskin2	Bet1l	Ethe1	Dync1li2
C1ql4	Dnajc4	Casp2	Bfar	Etnk1	Dync2i2
C1qtnf1	Dnajc7	Casp3	Bfsp1	Etv5	Dync2li1
C1qtnf12	Dnm1l	Casp7	Bfsp2	Etv6	Dynll1
C1qtnf4	Dnpep	Casp8ap2	Bglap	Eva1a	Dynll2
C1qtnf5	Doc2a	Casp9	Bhlha15	Evc	Dynlrb2
C1qtnf6	Doc2g	Casq1	Bhlhb9	Evc2	Dynlt1
C1qtnf9	Dock6	Casq2	Bhlhe40	Evpl	E2f6
C1r	Dock8	Casr	Bicd2	Ewsr1	Eaf1
C1rl	Dohh	Cass4	Bicdl1	Exd2	Ebag9
C2	Dok7	Cast	Bicdl2	Exoc1	Ebf1
C2cd2	Dolk	Castor1	Bid	Exoc4	Echdc3
C2cd2l	Dolpp1	Castor2	Bik	Exoc8	Eci1
C2cd3	Dop1b	Cat	Bin2a	Exosc2	Edc4
C2cd4c	Dot1l	Catsperd	Birc2	Exosc4	Edf1
C2cd5	Dpcd	Cav1	Birc3	Exosc5	Eef1akmt1
C3	Dpep2	Cav2	Birc5	Exosc7	Eefsec
C5ar2	Dpf3	Cavin1	Birc6	Ext2	Efcab11
Ca12	Dph1	Cb707485	Bivm	Eya2	Efna4
Ca14	Dpm1	Cbarp	Blcap	F10	Efnb1
Ca3	Dpy19l1	Cbfa2t3	Bles03	Fads2	Efnb2
Ca4	Dpysl2	Cbfb	Blk	Fads3	Egln2
Ca5b	Dqx1	Cblb	Blmh	Faf1	Egln3
Ca6	Drap1	Cblc	Blnk	Faf2	Egr1
Cabin1	Drc3	Cbll1	Bloc1s1	Fahd1	Egr3
Cables1	Drgx	Cbln1	Bloc1s2	Fam110a	Ehd1
Cabp1	Dsc2	Cbln3	Bloc1s5	Fam111a	Ei24
Cabp4	Dscc1	Cbr3	Bloc1s6	Fam120a	Eid1
Cabp7	Dstn	Cbs	Blvrb	Fam133b	Eid2b
Cacfd1	Dstyk	Cbwd1	Blzf1	Fam136a	Eid3
Cachd1	Dtd1	Cbx2	Bmf	Fam13a	Eif1ax
Cacna1h	Dtwd2	Cbx3	Bmi1	Fam163a	Eif2ak1
Cacna2d4	Dtx3	Cbx6	Bmp1	Fam167a	Eif2ak4
Cacnb1	Duox2	Cbx7	Bmp10	Fam174c	Eif3b
Cacnb3	Duoxa2	Cbx8	Bmp2	Fam207a	Eif3f
Cacng1	Dus1l	Cby1	Bmp3	Fam20a	Eif3j
Cacng2	Dus2	Ccar2	Bmp4	Fam20b	Eif3k
Cacng4	Dusp1	Ccdc102a	Bmp6	Fam20c	Eif3m
Cactin	Dusp12	Ccdc114	Bmp7	Fam210a	Eif4a1
Cad	Dusp14	Ccdc115	Bmpr2	Fam210b	Eif4a3
Cage1	Dusp19	Ccdc116	Bms1	Fam214a	Eif4b
Cahm	Dusp23	Ccdc117	Bmt2	Fam214b	Eif4e3
Cald1	Dusp3	Ccdc12	Bmyc	Fam219a	Eif4ebp1
Calhm1	Dusp6	Ccdc124	Bnip2	Fam220a	Eif4enif1
Calhm2	Dut	Ccdc126	Bnip3	Fam222a	Eif4g2
Calm1	Dync2i1	Ccdc127	Bnip3l	Fam227a	Eif4h
Calm2	Dynlrb1	Ccdc134	Bnipl	Fam229b	Eif5a
Calm3	Dyrk2	Ccdc137	Bod1	Fam234b	Eif5b
Calml3	Dyrk3	Ccdc146	Bok	Fam25a	Eif6
Calr	Dysf	Ccdc148	Bola1	Fam3a	Eipr1
Calu	E230034O05Rik	Ccdc151	Bola3	Fam43a	Elac1
Caly	E2f3	Ccdc167	Bop1	Fam53a	Elavl1
Camk1	E4f1	Ccdc185	Bora	Fam71f2	Elf3
Camk1d	Eapp	Ccdc187	Borcs5	Fam83b	Elf5
Camk2a	Ears2	Ccdc189	Borcs6	Fam91a1	Elk3
Camk2d	Ebi3	Ccdc25	Borcs7	Fancc	Ell
Camk2n1	Ece1	Ccdc27	Borcs8	Far1	Eloa
Camk2n2	Ece2	Ccdc28b	Bpgm	Fasn	Elob
Camkk1	Ech1	Ccdc34	Bphl	Fastkd3	Eloc
Camkk2	Echdc1	Ccdc40	Bpi	Fat1	Elp1
Camkv	Eci2	Ccdc43	Bpifa1	Fau	Elp4
Camsap1	Eci3	Ccdc47	Bpifa2	Fbl	Elp5
Camta2	Ect2	Ccdc50	Bpifa5	Fbln1	Emc10
Cand1	Edem3	Ccdc58	Bpifb1	Fbxl20	Emc7
Cant1	Edn1	Ccdc59	Bpifb2	Fbxl22	Emc8
Canx	Edrf1	Ccdc65	Bpifb3	Fbxl7	Emc9
Cap1	Eef1a1	Ccdc68	Bpifb4	Fbxo2	Emd
Capn1	Eef1akmt2	Ccdc69	Bpnt1	Fbxo24	Emid1
Capn10	Eef1b2	Ccdc71	Brca1	Fbxo30	Eml2
Capn15	Eef1g	Ccdc77	Brca2	Fbxo32	Eml5
Capn2	Eef2	Ccdc8	Brcc3	Fbxo33	Emp2
Capn7	Eef2kmt	Ccdc82	Brd1	Fbxo36	Emp3
Capn8	Eepd1	Ccdc86	Brd3	Fbxo41	Emx2
Caprin1	Efcab14	Ccdc87	Brd4	Fbxo44	Enho
Capza1	Efcab2	Ccdc90b	Brd7	Fbxo6	Eno3
Capza2	Efemp2	Ccdc91	Brd8	Fbxo9	Enoph1
Capzb	Efhd2	Ccdc92	Brd9	Fbxw11	Enpp1
Car2	Efna1	Ccdc93	Brf1	Fcgrt	Entpd2
Card10	Efna5	Ccin	Brf2	Fcho2	Entpd4
Card19	Egfr	Cck	Bri3	Fchsd1	Entpd5
Card9	Egr4	Ccl1	Bri3bp	Fech	Eogt
Carf	Ehbp1	Ccl2	Bricd5	Fem1b	Epcam
Carhsp1	Ehmt1	Ccl5	Brms1l	Fes	Ephx1
Carm1	Ehmt2	Ccm2	Brox	Fgd2	Ephx2
Carmil1	Eif1	Ccn1	Brpf1	Fgd6	Epm2a
Carmil3	Eif1ad	Ccn2	Brpf3	Fgf11	Epm2aip1
Cars	Eif1b	Ccna2	Brsk1	Fgf9	Epn3
Casc3	Eif2a	Ccnb1	Bscl2	Fgfr3	Eps15l1
Cask	Eif2ak3	Ccnb1ip1	Bsg	Fhl4	Epx
Caskin1	Eif2b2	Ccnc	Bsnd	Fibp	Erbb3
Caskin2	Eif2b3	Ccnd1	Btaf1	Fitm2	Erc1
Casp2	Eif2b4	Ccnd3	Btbd1	Fjx1	Ercc8
Casp3	Eif2b5	Ccne2	Btbd10	Fkbp10	Erf
Casp9	Eif2d	Ccnf	Btbd16	Fkbp14	Erg28
Casq2	Eif2s1	Ccng1	Btbd17	Fkbp3	Erh
Casr	Eif2s2	Ccng2	Btbd3	Fkbp7	Erich6
Cast	Eif3a	Ccnh	Btbd6	Fktn	Erlin1
Castor1	Eif3d	Ccni	Btbd9	Flcn	Erlin2
Castor2	Eif3g	Ccnjl	Btd	Flii	Ermp1
Cat	Eif4a2	Ccnk	Btf3	Flnc	Ero1a
Catsper2	Eif4e	Ccnl1	Btg1	Flot2	Erp27
Catsperd	Eif4ebp2	Ccnt1	Btg2	Flt3lg	Errfi1
Cav1	Elavl3	Ccnt2	Btg3	Fmr1	Espn
Cav2	Elf2	Ccny	Btrc	Fn3k	Esrp2
Cavin1	Elovl1	Ccpg1	Bub1	Fn3krp	Esyt1
Cavin2	Elovl3	Ccpg1os	Bub3	Fndc8	Etfb
Cb707485	Emb	Ccr10	Bud13	Fos	Etfdh
Cbarp	Emc6	Ccs	Bud23	Fosb	Ets2
Cbfa2t3	Emg1	Ccsap	Bysl	Foxe1	Etv3
Cbfb	Eml1	Cct2	Bzw1	Foxj3	Eva1b
Cblb	Enc1	Cct3	Bzw2	Foxn1	Exd1
Cblc	Endog	Cct4	C17h6orf52	Foxq1	Exoc3
Cbll1	Endou	Cct5	C1galt1c1	Fpgs	Exoc3l4
Cbln3	Engase	Cct6a	C1qb	Fpgt	Exoc5
Cbr3	Eno1	Cct7	C1qbp	Fra10ac1	Exoc6
Cbs	Eno4	Cct8	C1qc	Frg1	Exoc6b
Cbwd1	Enpp7	Ccz1b	C1ql1	Frs3	Exog
Cbx2	Enthd1	Cd14	C1ql2	Fsd2	Exosc3
Cbx3	Entpd7	Cd164	C1ql4	Fth1	Exosc8
Cbx6	Eny2	Cd24	C1qtnf1	Fubp1	Ext1
Cbx7	Epb41l1	Cd244	C1qtnf12	Fubp3	Extl1
Cbx8	Epb41l4b	Cd247	C1qtnf3	Fuca2	Extl2
Cby1	Epc1	Cd27	C1qtnf4	Fut11	Ezh2
Ccar2	Epc2	Cd2bp2	C1qtnf5	Fut7	Ezr
Ccdc102a	Epha2	Cd300a	C1qtnf6	Fv1	F11r
Ccdc114	Epha4	Cd300le	C1qtnf9	Fxn	F2r
Ccdc117	Ephb3	Cd320	C1r	Fzd7	F3
Ccdc12	Epn2	Cd38	C1rl	Fzr1	F8a1
Ccdc120	Epop	Cd3e	C1s	G0s2	Faap20
Ccdc124	Eprs	Cd44	C2cd2	G3bp1	Faap24
Ccdc126	Eps15	Cd46	C2cd2l	Gab1	Fadd
Ccdc127	Eps8l2	Cd47	C2cd3	Gabarap	Fads1
Ccdc134	Erap1	Cd59	C2cd4c	Gadd45a	Fahd2a
Ccdc137	Erbb2	Cd6	C2cd5	Gadd45g	Fam102b
Ccdc148	Ercc1	Cd63	C3	Gal3st3	Fam104a
Ccdc151	Ercc2	Cd7	C3ar1	Gale	Fam110c
Ccdc163	Ercc6	Cd79b	C4b	Galk1	Fam117a
Ccdc167	Ercc6l	Cd82	C5ar2	Galnt6	Fam118a
Ccdc185	Ergic2	Cd9	C6	Galt	Fam122a
Ccdc187	Eri2	Cdadc1	Ca12	Gamt	Fam126b
Ccdc189	Erlec1	Cdc14a	Ca14	Gapdh	Fam135a
Ccdc190	Ern1	Cdc14b	Ca3	Gar1	Fam149b1
Ccdc24	Erp44	Cdc20	Ca4	Gars	Fam160a2
Ccdc25	Esam	Cdc25a	Ca5a	Gas5	Fam160b2
Ccdc27	Esrra	Cdc25b	Ca5b	Gas7	Fam162a
Ccdc28b	Esrrg	Cdc25c	Ca6	Gatad2a	Fam168a
Ccdc34	Ess2	Cdc26	Ca8	Gatad2b	Fam168b
Ccdc40	Etfbkmt	Cdc34	Caap1	Gba2	Fam180a
Ccdc43	Ethe1	Cdc37	Cabin1	Gbe1	Fam189b
Ccdc47	Etnk1	Cdc37l1	Cables1	Gca	Fam199x
Ccdc50	Etv5	Cdc40	Cabp1	Gcc2	Fam216a
Ccdc58	Etv6	Cdc42	Cabp4	Gclc	Fam221b
Ccdc59	Eva1a	Cdc42bpb	Cabp7	Gcnt3	Fam227b
Ccdc61	Evc	Cdc42bpg	Cacfd1	Gcsh	Fam3c
Ccdc63	Evc2	Cdc42ep1	Cachd1	Gde1	Fam53b
Ccdc65	Evpl	Cdc42ep2	Cacna1e	Gdf15	Fam71f1
Ccdc68	Ewsr1	Cdc42ep4	Cacna1h	Gdf3	Fam72a
Ccdc71	Exd2	Cdc42ep5	Cacna1i	Gdpd1	Fam76b
Ccdc8	Exoc1	Cdc42se1	Cacna2d4	Gemin2	Fam83d
Ccdc82	Exoc4	Cdc42se2	Cacnb1	Gen1	Fam83h
Ccdc86	Exoc8	Cdc45	Cacnb3	Get4	Fam89a
Ccdc87	Exosc2	Cdc5l	Cacng1	Gfi1b	Fam8a1
Ccdc90b	Exosc4	Cdc6	Cacng2	Gfm1	Fam98a
Ccdc91	Exosc5	Cdc7	Cacng4	Gfm2	Fan1
Ccdc92	Exosc7	Cdc73	Cacng7	Gfpt1	Fancb
Ccdc93	Ext2	Cdca2	Cactin	Gga3	Fance
Ccin	Eya2	Cdca3	Cacul1	Ggct	Fancl
Cck	F10	Cdca4	Cad	Ggcx	Farp2
Ccl1	F2	Cdca7	Cage1	Ggnbp1	Fars2
Ccl17	Fads2	Cdh1	Cahm	Ggt6	Fastkd1
Ccl2	Fads3	Cdh15	Cald1	Ggt7	Fbxl12
Ccl3	Faf1	Cdh16	Calhm1	Gid8	Fbxl13
Ccl5	Faf2	Cdh3	Calhm2	Gins1	Fbxl14
Ccl9	Fahd1	Cdhr5	Calhm3	Gins2	Fbxl15
Ccm2	Fam110a	Cdipt	Calhm5	Gipc3	Fbxl17
Ccn1	Fam111a	Cdk1	Calm1	Git2	Fbxl19
Ccn2	Fam120a	Cdk10	Calm2	Glb1	Fbxl21
Ccn5	Fam133b	Cdk11b	Calm3	Glg1	Fbxl4
Ccna1	Fam136a	Cdk12	Calml3	Glis2	Fbxl5
Ccna2	Fam13a	Cdk13	Calml4	Glod4	Fbxo21
Ccnb1	Fam163a	Cdk14	Calr	Glrx5	Fbxo22
Ccnb1ip1	Fam167a	Cdk17	Calu	Gmcl1	Fbxo25
Ccnc	Fam174c	Cdk18	Caly	Gmfb	Fbxo5
Ccnd1	Fam207a	Cdk19	Camk1	Gmfg	Fbxo7
Ccnd2	Fam20a	Cdk2	Camk1d	Gmppa	Fbxw17
Ccnd3	Fam20b	Cdk20	Camk2a	Gmpr	Fbxw2
Ccndbp1	Fam20c	Cdk2ap1	Camk2d	Gmpr2	Fcgbpl1
Ccne1	Fam210a	Cdk2ap2	Camk2n1	Gna13	Fchsd2
Ccne2	Fam210b	Cdk4	Camk2n2	Gna15	Fdx1
Ccnf	Fam214a	Cdk5	Camkk1	Gnai2	Fdx2
Ccng1	Fam214b	Cdk5r1	Camkk2	Gnai3	Fdxacb1
Ccng2	Fam219a	Cdk5rap1	Camkmt	Gne	Fem1c
Ccnh	Fam220a	Cdk5rap2	Camkv	Gng3	Fermt2
Ccni	Fam222a	Cdk5rap3	Camlg	Gng7	Fetub
Ccnjl	Fam227a	Cdk6	Camsap1	Gnl1	Fez2
Ccnk	Fam229b	Cdk9	Camsap2	Gnl2	Fgf22
Ccnl1	Fam234b	Cdkl2	Camta2	Gnpnat1	Fgfbp1
Ccno	Fam243a	Cdkn1a	Cand1	Golga2	Fgfbp3
Ccnt2	Fam25a	Cdkn1b	Cant1	Golga3	Fgfr1op2
Ccny	Fam3a	Cdkn1c	Canx	Golgb1	Fgfr2
Ccp110	Fam43a	Cdkn2aip	Cap1	Golim4	Fgfrl1
Ccpg1	Fam53a	Cdkn2aipnl	Capg	Gon7	Fgr
Ccpg1os	Fam71f2	Cdnf	Capn1	Gopc	Fh
Ccr10	Fam83b	Cdpf1	Capn10	Gorab	Fhl1
Ccr3	Fam91a1	Cdr2	Capn15	Gorasp2	Fhl3
Ccr6	Fancc	Cds1	Capn2	Gosr2	Fhod1
Ccrl2	Far1	Cds2	Capn3	Gp1bb	Fig4
Ccs	Farsa	Cdt1	Capn7	Gpaa1	Fignl1
Cct2	Fas	Cdv3	Capn8	Gpalpp1	Fis1
Cct3	Fasn	Cdyl2	Caprin1	Gpat3	Fitm1
Cct5	Fastkd3	Ceacam20	Caps2	Gpat4	Fiz1
Cct6a	Fat1	Cebpa	Capza1	Gpatch4	Fkbp1a
Cct7	Fau	Cebpb	Capza2	Gpd1l	Fkbp1b
Cct8	Fbl	Cebpd	Capza3	Gpd2	Fkbp2
Ccz1b	Fbln1	Cebpg	Capzb	Gphn	Fkbp5
Cd14	Fbxl20	Cecr2	Car2	Gpi	Fkbp9
Cd164	Fbxl22	Cel	Car7	Gpr107	Fkbpl
Cd209a	Fbxl7	Cela1	Card10	Gpr137c	Flna
Cd24	Fbxl8	Cela3b	Card19	Gpr146	Flot1
Cd244	Fbxo17	Celsr2	Card9	Gpr153	Flrt1
Cd27	Fbxo2	Celsr3	Carf	Gpr89b	Flvcr2
Cd276	Fbxo24	Cemip2	Carhsp1	Gprc5a	Fmc1
Cd2bp2	Fbxo27	Cenpc	Carm1	Gprc5c	Fn1
Cd300lb	Fbxo30	Cenpf	Carmil1	Gpt	Fnip1
Cd302	Fbxo32	Cenpl	Carmil3	Gpt2	Fnip2
Cd34	Fbxo33	Cenpm	Carnmt1	Gpx2	Fnta
Cd37	Fbxo36	Cenpn	Cars	Grap2	Fntb
Cd38	Fbxo41	Cenpq	Casc3	Grhl2	Folr1
Cd40	Fbxo44	Cenps	Cask	Grhl3	Fosl1
Cd44	Fbxo6	Cenpt	Caskin1	Grid1	Fosl2
Cd47	Fbxo8	Cenpu	Caskin2	Grk4	Foxa2
Cd52	Fbxo9	Cenpw	Casp1	Grk6	Foxc1
Cd59	Fbxw11	Cep104	Casp12	Grm2	Foxd1
Cd6	Fcgrt	Cep120	Casp2	Grn	Foxh1
Cd63	Fcho2	Cep131	Casp3	Grpel1	Foxj1
Cd7	Fchsd1	Cep162	Casp4	Gsdmd	Foxj2
Cd72	Fdps	Cep19	Casp8	Gsk3a	Foxk2
Cd79b	Fech	Cep290	Casp8ap2	Gsk3b	Foxm1
Cd81	Fem1a	Cep295	Casp9	Gskip	Foxn3
Cd82	Fem1b	Cep43	Casq1	Gss	Foxn4
Cd83	Fen1	Cep55	Casq2	Gsto1	Foxo1
Cd8a	Fes	Cep57	Casr	Gsto2	Foxo3
Cd9	Fgd2	Cep63	Cass4	Gstp1	Foxs1
Cdadc1	Fgd6	Cep78	Cast	Gtf2a1	Frmd6
Cdc14a	Fgf11	Cep89	Castor1	Gtf2b	Frmd8
Cdc14b	Fgf9	Cep95	Castor2	Gtf2h2	Fscn2
Cdc20	Fgfr3	Cep97	Cat	Gtf3a	Fscn3
Cdc25a	Fhl4	Cept1	Catsper2	Gtf3c1	Fstl1
Cdc25b	Fibp	Cer1	Catsperd	Gtpbp1	Fstl3
Cdc26	Filip1	Cercam	Cav2	Gtpbp10	Fundc1
Cdc34	Fitm2	Cerk	Cavin1	Gusb	Furin
Cdc37	Fjx1	Cers1	Cavin2	Gys1	Fus
Cdc37l1	Fkbp10	Cers2	Cavin3	Gzf1	Fuz
Cdc40	Fkbp14	Cers4	Cb707485	Gzmm	Fxyd3
Cdc42	Fkbp3	Cers5	Cbarp	H1f0	Fxyd5
Cdc42bpa	Fkbp7	Ces2h	Cbfa2t2	H1f4	Fzd1
Cdc42bpb	Fkbp8	Cetn4	Cbfa2t3	H2az2	Fzd4
Cdc42bpg	Fktn	Cfap157	Cbfb	H3f3b	Fzd6
Cdc42ep1	Flcn	Cfap20	Cblb	Haao	G3bp2
Cdc42ep2	Flii	Cfap20dc	Cblc	Habp4	G4
Cdc42ep4	Flnc	Cfap298	Cblif	Hacd3	G6pc3
Cdc42ep5	Flot2	Cfap410	Cbll1	Hagh	G6pd
Cdc42se1	Flt3lg	Cfap52	Cbln1	Hap1	Gaa
Cdc42se2	Fmr1	Cfap77	Cbln3	Harbi1	Gab2
Cdc5l	Fn3k	Cfap94	Cbr3	Haus4	Gabarapl1
Cdc6	Fn3krp	Cfap97	Cbs	Haus8	Gabarapl2
Cdc7	Fndc8	Cfap97d1	Cbwd1	Hbp1	Gabpb1
Cdc73	Fos	Cfd	Cbx2	Hcfc1r1	Gabrr2
Cdca2	Fosb	Cfdp1	Cbx3	Hcfc2	Gad1
Cdca3	Foxe1	Cfl1	Cbx5	Hcrt	Gadd45b
Cdca7	Foxj3	Cfl2	Cbx6	Hcst	Gadd45gip1
Cdh1	Foxn1	Cflar	Cbx7	Hdac1	Gak
Cdh15	Foxq1	Cggbp1	Cbx8	Hdac10	Gal
Cdh16	Fpgs	Cgref1	Cby1	Hdac11	Galc
Cdh2	Fpgt	Cgrrf1	Ccar2	Hdgf	Galk2
Cdh3	Fra10ac1	Ch25h	Ccdc102a	Hdhd3	Galns
Cdhr1	Frg1	Chac1	Ccdc114	Heatr6	Galnt10
Cdhr5	Frs3	Chat	Ccdc115	Hebp1	Galnt4
Cdipt	Fsd2	Chchd1	Ccdc117	Helz	Galnt7
Cdk1	Fstl4	Chchd4	Ccdc12	Herc2	Galnt9
Cdk10	Fth1	Chchd5	Ccdc124	Herpud1	Galr3
Cdk11b	Ftsj3	Chd1	Ccdc126	Herpud2	Ganab
Cdk12	Fubp1	Chd2	Ccdc127	Hes1	Gapdh-ps1
Cdk13	Fubp3	Chd6	Ccdc134	Hes5	Gart
Cdk14	Fuca2	Chdh	Ccdc137	Hes6	Gas2l1
Cdk17	Fut11	Chek2	Ccdc146	Hexb	Gask1b
Cdk18	Fut7	Cherp	Ccdc148	Hexd	Gatd3a
Cdk19	Fv1	Chga	Ccdc151	Hexim1	Gba
Cdk2	Fxn	Chgb	Ccdc153	Hexim2	Gbp5
Cdk20	Fzd10	Chic2	Ccdc163	Hhex	Gcat
Cdk2ap1	Fzd7	Chit1	Ccdc167	Hibadh	Gch1
Cdk2ap2	Fzr1	Chka	Ccdc172	Hibch	Gcn1
Cdk4	G0s2	Chkb	Ccdc173	Hid1	Gdf1
Cdk5	G3bp1	Chml	Ccdc174	Hif1a	Gdi1
Cdk5r1	Gab1	Chmp1a	Ccdc179	Higd1a	Gemin5
Cdk5r2	Gabarap	Chmp1b	Ccdc185	Hint1	Gemin7
Cdk5rap1	Gadd45a	Chmp2a	Ccdc187	Hint2	Gfer
Cdk5rap2	Gadd45g	Chmp3	Ccdc189	Hint3	Gfod1
Cdk5rap3	Gal3st3	Chmp4c	Ccdc190	Hipk3	Gfod2
Cdk6	Gale	Chmp5	Ccdc196	Hira	Gfra3
Cdk8	Galk1	Chmp6	Ccdc25	Hist1h2ail1	Gfus
Cdk9	Galnt6	Chmp7	Ccdc27	Hist2h4	Gga1
Cdkl2	Galt	Chn2	Ccdc28b	Hivep1	Gga2
Cdkn1a	Gamt	Chordc1	Ccdc34	Hivep2	Ggact
Cdkn1b	Gapdh	Chp1	Ccdc40	Hm13	Ggnbp2
Cdkn2aip	Gar1	Chpf	Ccdc42	Hmg1l1	Ggps1
Cdkn2aipnl	Gars	Chpt1	Ccdc43	Hmg20b	Ggt1
Cdnf	Gas5	Chrac1	Ccdc47	Hmgcl	Gh1
Cdpf1	Gas7	Chrm4	Ccdc50	Hmgcr	Ghdc
Cdr2	Gas8	Chrna1	Ccdc58	Hmgn2	Ghitm
Cds1	Gatad2a	Chrna2	Ccdc59	Hmgn3	Gin1
Cds2	Gatad2b	Chrnb1	Ccdc61	Hmgxb4	Gins4
Cdt1	Gatm	Chrnd	Ccdc63	Hmmr	Gip
Cdv3	Gba2	Chst10	Ccdc65	Hmox1	Gipc1
Cdyl	Gbe1	Chst11	Ccdc68	Hnrnpa2b1	Gipr
Ceacam1	Gca	Chst12	Ccdc71	Hnrnpl	Git1
Ceacam16	Gcc2	Chst13	Ccdc77	Hnrnpul1	Gkap1
Ceacam20	Gclc	Chst3	Ccdc8	Hnrnpul2	Gle1
Ceacam9	Gclm	Chtf8	Ccdc81	Hoga1	Gli1
Cebpa	Gcnt3	Chtop	Ccdc82	Hook2	Gli4
Cebpb	Gcsh	Chuk	Ccdc86	Hp1bp3	Glmn
Cebpd	Gde1	Ciao1	Ccdc87	Hpcal1	Glo1
Cebpe	Gdf15	Ciao2a	Ccdc90b	Hpdl	Gls
Cebpg	Gdf3	Ciao2b	Ccdc91	Hps1	Gls2
Cecr2	Gdpd1	Ciapin1	Ccdc92	Hps3	Glt8d1
Cel	Gemin2	Ciart	Ccdc93	Hps6	Gltpd2
Cela3b	Gen1	Cib1	Ccin	Hs3st6	Glud1
Celf5	Get4	Cidea	Cck	Hs6st1	Glul
Celf6	Gfi1b	Cilk1	Ccl1	Hscb	Glyctk
Celsr2	Gfm1	Cinp	Ccl2	Hsd11b2	Glyr1
Celsr3	Gfm2	Cipc	Ccl20	Hsd17b1	Gmds
Cenpc	Gfpt1	Cirbp	Ccl3	Hsd17b12	Gmip
Cenpj	Gga3	Cisd1	Ccl4	Hsd17b2	Gmps
Cenpl	Ggct	Cisd2	Ccl5	Hsd17b8	Gnaq
Cenpm	Ggcx	Cisd3	Ccl6	Hsdl1	Gnas
Cenpn	Ggnbp1	Cited2	Ccl9	Hsdl2	Gnb2
Cenpq	Ggt6	Ciz1	Ccm2	Hsf1	Gnb5
Cenps	Ggt7	Ckap4	Ccn1	Hsf2bp	Gng10
Cenpu	Ghsr	Ckb	Ccn2	Hsh2d	Gng5
Cenpw	Gid8	Cklf	Ccn5	Hsp90ab1	Gng8
Cep104	Gimap6	Ckm	Ccna2	Hspa4	Gnpat
Cep120	Gins1	Cks1b	Ccnb1	Hspbap1	Gnpda1
Cep131	Gins2	Clasp2	Ccnb1ip1	Htra2	Golga1
Cep162	Gipc3	Clca1	Ccnb2	Hyal1	Golga7
Cep19	Git2	Clca2	Ccnc	Hyal3	Golm2
Cep290	Glb1	Clca4l	Ccnd1	Icam1	Golph3
Cep295	Glg1	Clcc1	Ccnd2	Icmt	Gorasp1
Cep43	Glis2	Clcf1	Ccnd3	Id1	Got2
Cep55	Glod4	Clcn3	Ccndbp1	Id3	Gp9
Cep57	Glrx3	Clcn6	Ccne1	Id4	Gpam
Cep63	Glrx5	Clcnka	Ccne2	Ide	Gpank1
Cep70	Gmcl1	Cldn11	Ccnf	Idh1	Gpatch2
Cep78	Gmfb	Cldn15	Ccng1	Idh2	Gpbp1
Cep85l	Gmfg	Cldn19	Ccng2	Ier2	Gpc1
Cep89	Gmppa	Cldn22	Ccnh	Ier5	Gpc4
Cep95	Gmpr	Cldn24	Ccni	Ier5l	Gpcpd1
Cep97	Gmpr2	Cldn3	Ccnjl	Iffo1	Gpd1
Cept1	Gna13	Cldn4	Ccnk	Ifi30	Gpha2
Cercam	Gna15	Cldn5	Ccnl1	Ifnk	Gphb5
Cerk	Gnai2	Cldn6	Ccno	Ifrd1	Gpn1
Cers1	Gnai3	Cldn7	Ccnt1	Ifrd2	Gpn3
Cers2	Gnat2	Cldnd1	Ccnt2	Ift20	Gpr108
Cers4	Gne	Cldnd2	Ccny	Ift43	Gpr137
Cers5	Gng3	Clec11a	Ccp110	Ift80	Gpr157
Ces2j	Gng7	Clec2l	Ccpg1	Ift88	Gpr162
Cetn4	Gnl1	Clec4f	Ccpg1os	Igf1r	Gpr180
Cfap157	Gnl2	Clic1	Ccr10	Igfals	Gpr3
Cfap20	Gnpnat1	Clic3	Ccr3	Igfbp3	Gpr35
Cfap20dc	Gnptg	Clic4	Ccr5	Ighmbp2	Gpr37l1
Cfap298	Golga2	Clip1	Ccr9	Igsf6	Gpr39
Cfap410	Golga3	Clip2	Ccrl2	Igsf8	Gpr84
Cfap45	Golgb1	Clk2	Ccs	Il11ra1	Gps1
Cfap52	Golim4	Clk3	Ccsap	Il17rb	Gpsm1
Cfap77	Gon7	Clmn	Ccser1	Il17rc	Gpsm3
Cfap94	Gopc	Cln3	Cct2	Il18bp	Gpx3
Cfap97	Gorab	Cln6	Cct3	Il1rap	Gpx4
Cfap97d1	Gorasp2	Cln8	Cct4	Il2rb	Gramd1b
Cfc1	Gosr2	Clns1a	Cct5	Il4r	Grb2
Cfd	Gp1bb	Clp1	Cct6a	Il6	Grhpr
Cfdp1	Gpaa1	Clpb	Cct7	Il6r	Grifin
Cfi	Gpalpp1	Clps	Cct8	Ilrun	Grin2a
Cfl1	Gpat3	Clpsl2	Ccz1b	Impdh1	Grin2d
Cfl2	Gpat4	Clptm1	Cd14	Impdh2	Grin3b
Cflar	Gpatch4	Clptm1l	Cd164	Inca1	Grina
Cfp	Gpc2	Clpx	Cd200	Ing1	Grk5
Cggbp1	Gpd1l	Clrn2	Cd200r1	Ing3	Grm4
Cgnl1	Gpd2	Clstn1	Cd22	Inha	Gsta6
Cgref1	Gphn	Clstn3	Cd24	Inhbb	Gstcd
Cgrrf1	Gpi	Clta	Cd244	Inmt	Gstm1
Ch25h	Gpm6a	Cltb	Cd27	Inpp5a	Gstm4
Chac1	Gpr107	Cltc	Cd274	Inpp5f	Gstm6
Chchd1	Gpr135	Cluh	Cd276	Inpp5j	Gstm6l
Chchd4	Gpr137c	Cmas	Cd2bp2	Inpp5k	Gstt1
Chchd5	Gpr146	Cmbl	Cd300a	Inppl1	Gstt3
Chd1	Gpr153	Cmc1	Cd300lb	Ints10	Gstz1
Chd2	Gpr176	Cmpk1	Cd300le	Ints2	Gtf2a2
Chd5	Gpr37	Cmpk2	Cd302	Ints4	Gtf2e1
Chd6	Gpr89b	Cmtm3	Cd320	Ints6	Gtf2h1
Chdh	Gprc5a	Cmtm4	Cd34	Invs	Gtf2h4
Chek2	Gprc5c	Cmtm5	Cd37	Ipmk	Gtf2h5
Cherp	Gpt	Cmtm8	Cd38	Iqgap1	Gtf2i
Chfr	Gpt2	Cmtr1	Cd3e	Irf2bp1	Gtf3c2
Chga	Gpx1	Cnbd2	Cd44	Irf2bpl	Gtf3c3
Chgb	Gpx2	Cnbp	Cd46	Irf6	Gtf3c4
Chi3l1	Grap	Cnga4	Cd47	Irgm	Gtf3c5
Chic2	Grap2	Cngb1	Cd48	Irgq	Gtf3c6
Chka	Grhl2	Cngb3	Cd52	Irs2	Gtpbp2
Chkb	Grhl3	Cnih1	Cd59	Isca2	Gtpbp3
Chml	Grid1	Cnih2	Cd6	Itga5	Gtpbp4
Chmp1a	Grk4	Cnih4	Cd63	Itgb5	Gtpbp8
Chmp1b	Grk6	Cnksr1	Cd7	Itih3	Guca1a
Chmp2a	Grm2	Cnksr3	Cd72	Itm2b	Gucd1
Chmp3	Grn	Cnn1	Cd79b	Itpk1	Gucy2g
Chmp4c	Grpel1	Cnn3	Cd81	Itpkb	Guk1
Chmp5	Gsc2	Cnnm2	Cd82	Itpkc	Gxylt1
Chmp6	Gsdmd	Cnnm3	Cd83	Itpr1	H1f5
Chmp7	Gsk3a	Cnnm4	Cd8a	Jade2	H1f6
Chn2	Gsk3b	Cnot1	Cd9	Jag1	H2az1
Chordc1	Gskip	Cnot10	Cd96	Jakmip3	H2bu1
Chp1	Gss	Cnot11	Cdadc1	Jmjd1c	H6pd
Chp2	Gsto1	Cnot6l	Cdc123	Jmjd4	Habp2
Chpf	Gsto2	Cnot7	Cdc14a	Jmjd6	Hacd1
Chpt1	Gstp1	Cnot8	Cdc14b	Josd1	Hacd4
Chrac1	Gtf2a1	Cnot9	Cdc16	Josd2	Hadha
Chrm1	Gtf2b	Cnp	Cdc20	Jpt1	Hadhb
Chrm4	Gtf2h2	Cnppd1	Cdc23	Jrk	Hal
Chrna1	Gtf3a	Cnpy2	Cdc25a	Jrkl	Hamp
Chrna10	Gtf3c1	Cnpy3	Cdc25b	Jtb	Hapln2
Chrna4	Gtpbp1	Cnr2	Cdc25c	Jun	Haus3
Chrna6	Gtpbp10	Cntd1	Cdc26	Junb	Hba-a3
Chrna7	Gtse1	Cntfr	Cdc34	Jund	Hcfc1
Chrna9	Gusb	Cntn2	Cdc37	Ka11	Hcn2
Chrnb1	Gys1	Cntnap1	Cdc37l1	Kat7	Hcn3
Chrnb3	Gzf1	Cntnap5b	Cdc40	Kat8	Hdac2
Chrnd	Gzmm	Coa3	Cdc42	Kazald1	Hdac4
Chst1	H1f0	Coa4	Cdc42bpa	Kbtbd4	Hdhd5
Chst10	H1f4	Coasy	Cdc42bpb	Kcna10	Hdlbp
Chst11	H2ac21	Cobl	Cdc42bpg	Kcnh4	Hebp2
Chst13	H2az2	Coch	Cdc42ep1	Kcnip3	Hectd2
Chst15	H3f3b	Cog1	Cdc42ep2	Kcnk3	Helq
Chst3	Haao	Cog2	Cdc42ep4	Kcnn3	Helz2
Chtf8	Habp4	Cog8	Cdc42ep5	Kctd6	Hemk1
Chtop	Hacd3	Coil	Cdc42se1	Kctd7	Herc3
Chuk	Hacl1	Col11a2	Cdc42se2	Kctd9	Herc4
Ciao1	Hagh	Col16a1	Cdc45	Kdm1a	Hes7
Ciao2a	Hap1	Col18a1	Cdc5l	Kdm2a	Hey1
Ciao2b	Hapln3	Col27a1	Cdc6	Kdm2b	Hey2
Ciapin1	Harbi1	Col4a1	Cdc7	Kdm5a	Hfe
Ciart	Haus4	Col4a3	Cdc73	Kdm5b	Hgh1
Cib1	Haus8	Col4a4	Cdca2	Kdm8	Hgs
Cib2	Havcr2	Col5a3	Cdca3	Khdrbs1	Hic2
Cidec	Hbp1	Col7a1	Cdca4	Khsrp	Higd2a
Cilk1	Hcfc1r1	Col8a1	Cdca7	Kif11	Hip1
Cilp	Hcfc2	Colgalt1	Cdca8	Kif12	Hip1r
Cinp	Hcls1	Colq	Cdh1	Kif13a	Hipk1
Cipc	Hcrt	Commd1	Cdh10	Kif19	Hipk2
Cirbp	Hcst	Commd10	Cdh11	Kif1c	Hirip3
Cisd1	Hdac1	Commd2	Cdh15	Kif21b	Hist1h2ak
Cisd2	Hdac10	Commd3	Cdh16	Kif26a	Hist3h2a
Cisd3	Hdac11	Commd7	Cdh2	Kif5a	Hk1
Cited2	Hddc3	Commd9	Cdh26	Klc1	Hk2
Ciz1	Hdgf	Comp	Cdh3	Klf10	Hltf
Ckap4	Hdhd3	Comt	Cdh5	Klf11	Hmbs
Ckb	Heatr6	Comtd1	Cdhr5	Klf13	Hmces
Cklf	Hebp1	Copa	Cdipt	Klf15	Hmgb1
Ckm	Helz	Copb1	Cdk1	Klf16	Hmgb2
Ckmt2	Hephl1	Copb2	Cdk10	Klf9	Hmgcs1
Cks1b	Herc2	Copg2	Cdk11b	Klhdc10	Hmx1
Clca1	Herpud1	Cops2	Cdk12	Klhdc2	Hnrnpa3
Clca2	Herpud2	Cops3	Cdk13	Klhl15	Hnrnpd
Clcc1	Hes1	Cops4	Cdk14	Klhl17	Hnrnpdl
Clcf1	Hes3	Cops5	Cdk17	Klhl24	Hnrnpf
Clcn3	Hes5	Cops6	Cdk18	Klhl28	Hnrnph1
Clcn4	Hes6	Cops7a	Cdk19	Klhl29	Hnrnpm
Clcn6	Hexb	Cops7b	Cdk2	Klhl9	Hnrnpr
Clcnka	Hexd	Cops9	Cdk20	Kmt2e	Hnrnpu
Clcnkb	Hexim1	Coq10a	Cdk2ap1	Kmt5b	Homer1
Cldn11	Hexim2	Coq10b	Cdk2ap2	Kng1	Homer2
Cldn14	Hhex	Coq2	Cdk4	Kpna2	Hook3
Cldn15	Hibadh	Coq7	Cdk5	Kpna3	Hoxc5
Cldn19	Hibch	Coq8a	Cdk5r1	Kremen2	Hp
Cldn22	Hid1	Coq8b	Cdk5rap1	Krt28	Hpd
Cldn23	Hif1a	Coq9	Cdk5rap2	Krt39	Hps4
Cldn24	Higd1a	Cort	Cdk5rap3	Krt4	Hps5
Cldn3	Hils1	Cox15	Cdk6	Krt76	Hr
Cldn5	Hint1	Cox17	Cdk8	Krt80	Hras
Cldn6	Hint2	Cox18	Cdk9	Krt81	Hrob
Cldn9	Hint3	Cox19	Cdkl2	Krtcap2	Hs2st1
Cldnd1	Hipk3	Cox20	Cdkn1a	L2hgdh	Hsbp1
Clec11a	Hira	Cox4i1	Cdkn1b	Lad1	Hsd17b11
Clec2g	Hist1h2ail1	Cox4i2	Cdkn2aip	Lama5	Hsd17b14
Clec4a3	Hist2h4	Cox5b	Cdkn2aipnl	Lamb2	Hsd17b7
Clic1	Hivep1	Cox6b1	Cdnf	Lamc1	Hsd3b7
Clic3	Hivep2	Cox6c	Cdpf1	Lamtor2	Hsp90b1
Clic4	Hlx	Cox7a2	Cdr2	Lap3	Hspa12a
Clint1	Hm13	Cox7a2l	Cds1	Laptm4a	Hspa13
Clip1	Hmg1l1	Cox7c	Cds2	Lars2	Hspa14
Clip2	Hmg20b	Cox8a	Cdt1	Lats2	Hspa2
Clk2	Hmgcl	Cpa1	Cdv3	Lbp	Hspa5
Clk3	Hmgcr	Cpa4	Cdyl	Lca5l	Hspa8
Clk4	Hmgcs2	Cpa5	Ceacam1	Lcmt1	Hspa9
Clmn	Hmgn2	Cpe	Ceacam16	Ldb1	Hspb1
Cln3	Hmgn3	Cpeb4	Ceacam19	Ldb3	Hspb11
Cln5	Hmgxb4	Cpg1	Ceacam20	Ldhb	Hspb2
Cln6	Hmmr	Cplane2	Cebpa	Lekr1	Hspb6
Cln8	Hmox1	Cplx2	Cebpb	Leng1	Hspb7
Clp1	Hnf4a	Cpm	Cebpd	Letmd1	Hspbp1
Clpb	Hnrnpa2b1	Cpn2	Cebpe	Lexm	Hsph1
Clps	Hnrnpl	Cpne2	Cebpg	Lfng	Htr5a
Clpsl2	Hnrnpul1	Cpne7	Cecr2	Lgals1	Htra1
Clptm1	Hnrnpul2	Cpq	Cel	Lgals3bp	Htra3
Clptm1l	Hoga1	Cpsf1	Cela1	Lgals9	Htt
Clpx	Hook2	Cpsf2	Cela3b	Lhfpl6	Hunk
Clstn1	Hoxd1	Cpsf3	Celf5	Lhpp	Hus1
Cltb	Hp1bp3	Cpsf4	Celsr2	Lias	Hyou1
Cltc	Hpcal1	Cpsf6	Celsr3	Lig3	Iah1
Cluap1	Hpdl	Cpsf7	Cemip2	Limd1	Icam4
Cluh	Hps1	Cpt1a	Cenpa	Limd2	Icam5
Clybl	Hps3	Cpt1b	Cenpc	Lin37	Id2
Cmbl	Hps6	Cradd	Cenpf	Lingo2	Idi1
Cmc1	Hs3st6	Crat	Cenpj	Lipe	Idnk
Cmip	Hs6st1	Crb3	Cenpl	Lipt1	Idua
Cmklr1	Hscb	Crbn	Cenpm	Lix1l	Ier3
Cmpk1	Hsd11b2	Creb1	Cenpn	Lmbr1l	Iffo2
Cmpk2	Hsd17b1	Creb3	Cenpq	Lmln	Ifi35
Cmtm3	Hsd17b12	Creb3l2	Cenps	Lmnb1	Ifit3
Cmtm4	Hsd17b2	Creb3l3	Cenpt	Lmod1	Ifitm3
Cmtm5	Hsd17b8	Crebl2	Cenpu	Lnpep	Ifnar1
Cmtm8	Hsdl1	Crebrf	Cenpw	LOC100125367	Ifngr2
Cmtr1	Hsdl2	Crebzf	Cep104	LOC100302372	Ifnlr1
Cnbd2	Hsf1	Creld1	Cep120	LOC100363112	Ift122
Cnbp	Hsf2bp	Crem	Cep131	LOC100909416	Ift46
Cnga4	Hsf4	Crip1	Cep162	LOC100909539	Ift52
Cngb1	Hsh2d	Crip2	Cep19	LOC100911664	Igfbp1
Cnih1	Hsp90ab1	Cript	Cep20	LOC102547290	Igfbp5
Cnih2	Hspa4	Crk	Cep290	LOC102549726	Igfbp6
Cnih4	Hspa4l	Crlf1	Cep295	LOC102550325	Igfbp7
Cnksr1	Hspb8	Crls1	Cep41	LOC103692984	Igflr1
Cnksr3	Hspbap1	Crnde	Cep43	LOC287004	Igsf9
Cnmd	Htatip2	Crocc	Cep44	LOC288978	Ikbip
Cnn1	Htra2	Crot	Cep55	LOC306766	Ikbkb
Cnn3	Hyal1	Crppa	Cep57	LOC497940	Ikbke
Cnnm2	Hyal2	Crtac1	Cep57l1	LOC498152	Ikbkg
Cnnm3	Hyal3	Crtc1	Cep63	LOC500877	Ikzf5
Cnnm4	Icam1	Crtc2	Cep70	LOC502176	Il10rb
Cnot1	Icmt	Cry1	Cep76	LOC687399	Il12rb1
Cnot10	Id1	Cry2	Cep78	LOC689766	Il17ra
Cnot11	Id3	Cryaa	Cep85l	LOC690120	Il1r1
Cnot6l	Id4	Cryab	Cep89	Lonp2	Il24
Cnot7	Ide	Cryba4	Cep95	Loxl4	Il4
Cnot8	Idh1	Crybb1	Cep97	Lpcat1	Il7
Cnot9	Idh2	Crygn	Cept1	Lpcat2	Il9
Cnp	Ier2	Cryl1	Cer1	Lpcat3	Ilk
Cnppd1	Ier5	Crym	Cercam	Lpin2	Ilkap
Cnpy3	Ier5l	Cryzl1	Cerk	Lppos	Imp3
Cnr2	Iffo1	Csdc2	Cers1	Lrch4	Impa2
Cntd1	Ifi30	Cse1l	Cers2	Lrg1	Impact
Cntf	Ifih1	Csf1	Cers4	Lrif1	Inafm1
Cntfr	Ifitm2	Csf1r	Cers5	Lrig2	Inava
Cntn2	Ifnb1	Csf2rb	Ces1a	Lrp1	Ing2
Cntnap1	Ifngr1	Csf3	Ces2g	Lrpap1	Ing5
Coa3	Ifnk	Csnk1d	Cetn4	Lrrc1	Inip
Coa4	Ifrd1	Csnk1e	Cfap126	Lrrc24	Ino80e
Coa5	Ifrd2	Csnk1g2	Cfap157	Lrrc41	Inpp5d
Coasy	Ift20	Csnk2b	Cfap20	Lrrc45	Inpp5e
Cobl	Ift43	Cspg4	Cfap20dc	Lrrc46	Ins2
Cog1	Ift80	Cspg4b	Cfap298	Lrrc4c	Insig1
Cog2	Ift88	Csrnp1	Cfap410	Lrrc58	Ints12
Cog8	Igf1	Csrnp2	Cfap45	Lrrc61	Ints13
Coil	Igf1r	Csrp1	Cfap52	Lrrc8d	Ints14
Col11a2	Igfals	Cst7	Cfap77	Lrrfip1	Ints5
Col16a1	Igfbp3	Csta	Cfap94	Lrrfip2	Ints7
Col17a1	Ighmbp2	Cstb	Cfap97	Lrriq3	Ipo7
Col18a1	Igsf6	Cstf1	Cfap97d1	Lsg1	Ipo9
Col1a1	Igsf8	Cstf2t	Cfd	Lsm10	Ipp
Col27a1	Il11ra1	Cstf3	Cfdp1	Lsm5	Iqca1l
Col4a1	Il17rb	Ctbp1	Cfi	Lss	Iqcf1
Col4a3	Il17rc	Ctc1	Cfl1	Ltbp3	Iqcf6
Col4a4	Il18bp	Ctcf	Cfl2	Ltbr	Irag1
Col5a1	Il1f10	Ctdnep1	Cflar	Ltn1	Irak1
Col5a3	Il1rap	Ctdp1	Cfp	Luc7l2	Irak2
Col7a1	Il2rb	Ctdsp1	Cggbp1	Luc7l3	Irak3
Col8a1	Il4r	Ctdspl2	Cgnl1	Lyrm9	Irf3
Col9a2	Il6	Ctf1	Cgref1	Lysmd2	Irf7
Colgalt1	Il6r	Ctf2	Cgrrf1	Lzic	Irf8
Commd1	Ilrun	Ctnnb1	Ch25h	Lzts2	Irs1
Commd10	Immt	Ctnnbip1	Chac1	M6pr	Irx5
Commd2	Imp4	Ctnnd1	Chchd1	Macir	Isg15
Commd3	Impdh1	Ctns	Chchd4	Maco1	Ist1
Commd4	Impdh2	Ctps1	Chchd5	Macrod1	Isy1
Commd7	Inca1	Ctrc	Chd1	Macroh2a1	Isyna1
Commd9	Ing1	Ctrl	Chd2	Mad1l1	Itfg1
Comp	Ing3	Ctsa	Chd5	Mad2l1	Itga1
Comt	Ing4	Ctsb	Chd6	Mad2l2	Itga11
Copa	Inha	Ctsc	Chdh	Madd	Itgb1
Copb1	Inhbb	Ctsl	Chek2	Maf	Itgb1bp1
Copb2	Inka2	Ctss	Cherp	Maf1	Itih1
Cope	Inmt	Ctsw	Chfr	Maff	Itpka
Copg2	Inpp4a	Ctsz	Chga	Mafg	Itpr2
Coprs	Inpp5a	Cttnbp2nl	Chgb	Mafk	Itpr3
Cops2	Inpp5f	Ctu1	Chi3l1	Mag	Itpripl2
Cops3	Inpp5j	Ctu2	Chic2	Magi1	Jade1
Cops4	Inpp5k	Cuedc1	Chit1	Magi3	Jade3
Cops5	Inppl1	Cuedc2	Chka	Maip1	Jagn1
Cops6	Insig2	Cul1	Chkb	Maml1	Jak1
Cops7a	Insr	Cul2	Chml	Maml3	Jak2
Cops7b	Ints10	Cul4a	Chmp1a	Man1b1	Jak3
Cops9	Ints2	Cul5	Chmp1b	Man1c1	Jpt2
Copz1	Ints4	Cul9	Chmp2a	Man2a1	Jup
Copz2	Ints6	Cutc	Chmp3	Man2b1	Kank2
Coq10a	Invs	Cux2	Chmp4c	Map11	Kank3
Coq10b	Ipmk	Cwc15	Chmp5	Map1lc3b	Kank4
Coq2	Iqcg	Cwc25	Chmp6	Map2k1	Kansl3
Coq6	Iqch	Cwc27	Chmp7	Map2k2	Kat14
Coq7	Iqgap1	Cwf19l1	Chn2	Map2k5	Kat5
Coq8a	Irak4	Cx3cl1	Chordc1	Map3k11	Kat6a
Coq8b	Irf2bp1	Cxcl1	Chp1	Map3k12	Kb23
Coq9	Irf2bpl	Cxcl10	Chp2	Map3k3	Kbtbd2
Coro1b	Irf6	Cxcl11	Chpf	Map3k8	Kcnab2
Coro6	Irgc	Cxcl12	Chpt1	Map4	Kcne1
Coro7	Irgm	Cxcl16	Chrac1	Map7d1	Kcng1
Cox15	Irgq	Cxcl17	Chrdl2	Mapk14	Kcnj16
Cox17	Irs2	Cxcr3	Chrm4	Mapk8ip3	Kcnk1
Cox18	Irs3	Cxcr4	Chrm5	Mapk9	Kcnk10
Cox19	Isca2	Cyb561	Chrna1	Mapkap1	Kcnk13
Cox20	Iscu	Cyb561d1	Chrna2	Marchf3	Kcnk2
Cox4i1	Itch	Cyb561d2	Chrna4	Marchf5	Kcnk9
Cox4i2	Itga5	Cyb5b	Chrna6	Marchf6	Kcnn4
Cox5a	Itgb4	Cyb5d1	Chrna7	Marchf8	Kcnq2
Cox5b	Itgb5	Cyb5d2	Chrna9	Marchf9	Kctd11
Cox6a2	Itih3	Cyb5r1	Chrnb1	Mark3	Kctd15
Cox6b1	Itm2b	Cyb5r3	Chrnb3	Mast3	Kctd5
Cox6b2	Itpa	Cyb5r4	Chrnd	Mat2b	Kdelr1
Cox6c	Itpk1	Cybc1	Chst1	Matn4	Kdm1b
Cox6c-ps1	Itpkb	Cybrd1	Chst10	Max	Kdm3a
Cox7a2	Itpkc	Cycs	Chst11	Maz	Kdm4a
Cox7a2l	Itpr1	Cyfip1	Chst12	Mb21d2	Kdm4b
Cox7c	Ivd	Cyfip2	Chst13	Mbd1	Kdm4c
Cox8b	Ivns1abp	Cyhr1	Chst3	Mbd2	Kdm4d
Cp	Jade2	Cyld	Chtf8	Mbd3	Kdm6b
Cpa1	Jag1	Cyp17a1	Chtop	Mbip	Keap1
Cpa4	Jakmip3	Cyp1b1	Chuk	Mblac2	Khps1a
Cpa5	Jmjd1c	Cyp20a1	Ciao1	Mcam	Kif1b
Cpe	Jmjd4	Cyp21a1	Ciao2a	Mcee	Kif2a
Cpeb4	Jmjd6	Cyp27a1	Ciao2b	Mcm2	Kif3b
Cplane2	Josd1	Cyp27b1	Ciapin1	Mcm7	Kifc1
Cplx1	Josd2	Cyp2c23	Ciart	Mcmbp	Kifc2
Cplx2	Jpt1	Cyp2d1	Cib1	Mcrip1	Kirrel3
Cplx3	Jrk	Cyp2d2	Cib2	Mcrs1	Klc4
Cpm	Jrkl	Cyp2f4	Cidea	Mcur1	Klf1
Cpne2	Jtb	Cyp2r1	Cideb	Mdfic	Klf2
Cpne5	Jun	Cyp2u1	Cidec	Mdh2	Klf3
Cpne9	Junb	Cyp4f17	Ciita	Mdm1	Klf6
Cpox	Jund	Cyp51	Cilk1	Mdm2	Klhdc1
Cpq	Ka11	Cyren	Cilp	Med11	Klhdc4
Cpsf1	Kat7	Cyria	Cinp	Med16	Klhdc8a
Cpsf2	Kat8	Cyrib	Cipc	Med20	Klhdc8b
Cpsf3	Kazald1	Cysrt1	Cirbp	Med21	Klhl10
Cpsf4	Kbtbd4	Cyth1	Cisd1	Med23	Klhl14
Cpsf6	Kcna10	Cyth2	Cisd2	Med28	Klhl20
Cpsf7	Kcne4	Cyth4	Cisd3	Med29	Klhl21
Cpt1a	Kcng3	Daam1	Cited2	Mef2d	Klhl25
Cpt1b	Kcnh1	Dact2	Ciz1	Mertk	Klhl26
Cpxm2	Kcnh4	Dact3	Ckap2	Metrn	Kmt5a
Cpz	Kcnh6	Dad1	Ckap4	Metrnl	Kmt5c
Cr1l	Kcnip3	Daglb	Ckb	Mettl2	Kpna4
Cradd	Kcnj15	Dalrd3	Cklf	Mettl23	Kpna5
Crat	Kcnk3	Dancr	Ckm	Mettl27	Kras
Crb2	Kcnn3	Dap	Ckmt1	Mettl3	Krcc1
Crb3	Kctd19	Dap3	Ckmt2	Mettl4	Krr1
Crbn	Kctd6	Dapk1	Cks1b	Mettl9	Krt10
Creb1	Kctd7	Dapk3	Clasp2	Mfap2	Krt12
Creb3	Kctd9	Dars1	Clasrp	Mfn2	Krt16
Creb3l1	Kdm1a	Dars2	Clca1	Mfrp	Krt17
Creb3l3	Kdm2a	Daxx	Clca2	Mfsd10	Krt20
Creb5	Kdm2b	Dazap1	Clcc1	Mfsd12	Krt26
Crebbp	Kdm5a	Dazap2	Clcf1	Mfsd13a	Krt35
Crebl2	Kdm5b	Dbi	Clcn3	Mfsd14b	Krt84
Crebrf	Kdm8	Dbndd2	Clcn4	Mfsd3	Krt85
Crebzf	Khdrbs1	Dbnl	Clcn6	Mgat1	L3mbtl2
Creld1	Khsrp	Dbp	Clcnka	Mgat3	Lactb
Crem	Kif11	Dbt	Clcnkb	MGC93861	Lag3
Crim1	Kif12	Dbx1	Cldn12	MGC94207	Lamc2
Crip1	Kif13a	Dcaf1	Cldn14	MGC95210	Lamp1
Crip2	Kif19	Dcaf10	Cldn15	Mgrn1	Lamtor5
Cript	Kif1c	Dcaf11	Cldn20	Mgst1	Lancl2
Crk	Kif21b	Dcaf15	Cldn22	Micalcl	Laptm4b
Crlf1	Kif23	Dcaf17	Cldn23	Micos10	Large1
Crlf3	Kif26a	Dcaf4	Cldn24	Mier1	Large2
Crls1	Kif3a	Dcaf5	Cldn3	Miga2	Larp1b
Crnde	Kif3c	Dcaf6	Cldn5	Mip	Lasp1
Crocc	Kif5a	Dcaf8	Cldn6	Mir130a	Lats1
Crot	Klc1	Dcbld2	Cldn7	Mir138-2	Lbr
Crppa	Klf10	Dcdc5	Cldn9	Mir146b	Lcat
Crtc1	Klf11	Dclk2	Cldnd1	Mir182	Lcn5
Crtc2	Klf13	Dclre1a	Cldnd2	Mir183	Lcn8
Cry1	Klf15	Dclre1b	Clec11a	Mir195	Ldha
Cry2	Klf16	Dclre1c	Clec2dl1	Mir1956	Ldhd
Cryab	Klf9	Dcp1a	Clec2g	Mir207	Ldlr
Cryba4	Klhdc10	Dcps	Clec2l	Mir21	Ldlrad4
Crybb1	Klhdc2	Dctd	Clec4f	Mir219a1	Ldlrap1
Cryl1	Klhl15	Dctn2	Clic1	Mir22	Lemd3
Crym	Klhl17	Dctn4	Clic3	Mir23a	Leo1
Cryzl1	Klhl22	Dctn5	Clic4	Mir24-2	Letm2
Cs	Klhl24	Dctn6	Clip1	Mir26b	Lgals3
Csad	Klhl28	Dctpp1	Clip2	Mir27a	Lgals7
Csdc2	Klhl29	Dcun1d3	Clk1	Mir28	Lgalsl
Csde1	Klhl9	Dcun1d4	Clk2	Mir301a	Lgi1
Cse1l	Kmt2e	Dcxr	Clk3	Mir3085	Lgr4
Csf1r	Kmt5b	Dda1	Clk4	Mir330	Lhx4
Csf2rb	Kng1	Ddah1	Clmn	Mir346	Lif
Csf3	Knstrn	Ddah2	Cln3	Mir349	Lig4
Csnk1d	Kpna2	Ddb1	Cln5	Mir3541	Limk1
Csnk1e	Kpna3	Ddb2	Cln6	Mir3547	Limk2
Csnk1g2	Kremen2	Ddhd1	Cln8	Mir3553	Lin7b
Csnk2a2	Krit1	Ddhd2	Clns1a	Mir3577	Lipa
Csnk2b	Krt24	Ddi2	Clp1	Mir3590	Lipt2
Cspg4	Krt28	Ddias	Clpb	Mir497	Lkaaear1
Csrnp1	Krt31	Ddit3	Clps	Mir632	Llgl1
Csrnp2	Krt34	Ddit4	Clpsl2	Mir6326	Llgl2
Csrp1	Krt39	Ddost	Clptm1	Mir6332	Llph
Csrp2	Krt4	Ddr1	Clptm1l	Mir6333	Lmnb2
Cst3	Krt75	Ddt	Clpx	Mir6334	Lmo7
Csta	Krt76	Ddx1	Clrn2	Mir96	Lmtk2
Cstb	Krt80	Ddx18	Clstn1	Mknk2	Lnc215
Cstf1	Krt81	Ddx19a	Clstn2	Mlf2	Lnx2
Cstf2t	Krtcap2	Ddx20	Clta	Mmd2	LOC100125364
Ctbp1	Kxd1	Ddx25	Cltb	Mmp14	LOC100174910
Ctcf	L2hgdh	Ddx28	Cltc	Mmp15	LOC100294508
Ctdnep1	Lad1	Ddx31	Cltrn	Mms19	LOC100360244
Ctdp1	Lama5	Ddx39a	Cluh	Mnat1	LOC100360933
Ctdsp1	Lamb2	Ddx39b	Clybl	Mnt	LOC100361083
Ctdspl2	Lamc1	Ddx3x	Cmas	Mob3b	LOC100362981
Ctf1	Lamtor2	Ddx3y	Cmbl	Mob4	LOC100363531
Ctf2	Lap3	Ddx41	Cmc1	Mocs2	LOC100363867
Ctla2a	Laptm4a	Ddx42	Cmip	Mok	LOC100364769
Ctnnb1	Lars1	Ddx46	Cmpk1	Mon1a	LOC100909970
Ctnnbip1	Lars2	Ddx47	Cmpk2	Mon1b	LOC100910237
Ctnnd1	Lats2	Ddx5	Cmtm3	Morf4l1	LOC100910558
Ctns	Lbh	Ddx50	Cmtm4	Morn4	LOC100910802
Ctps1	Lbp	Ddx52	Cmtm5	Mpc1	LOC100911177
Ctrb1	Lca5l	Ddx54	Cmtm6	Mpc2	LOC100911717
Ctrc	Lcmt1	Ddx55	Cmtm8	Mpg	LOC100912266
Ctrl	Lctl	Ddx56	Cmtr1	Mphosph10	LOC102547468
Ctsa	Ldb1	Ddx58	Cnbd2	Mphosph6	LOC102549772
Ctsb	Ldb3	Ddx59	Cnbp	Mphosph9	LOC102550367
Ctsc	Ldhb	Ddx6	Cndp2	Mpnd	LOC106182250
Ctsf	Lekr1	Deaf1	Cnga3	Mpp2	LOC252890
Ctsh	Leng1	Dear	Cnga4	Mprip	LOC257650
Ctsl	Lepr	Decr1	Cngb1	Mpst	LOC314140
Ctss	Letm1	Def6	Cnih1	Mpv17l2	LOC361346
Ctsw	Letmd1	Def8	Cnih2	Mrap	LOC498222
Ctsz	Lexm	Defa5	Cnih4	Mrc2	LOC498265
Cttnbp2nl	Lfng	Defb20	Cnksr1	Mrgpre	LOC498705
Ctu1	Lgals1	Defb23	Cnksr3	Mrgprf	LOC499407
Ctu2	Lgals3bp	Defb29	Cnn1	Mrm3	LOC499530
Ctxn3	Lgals5	Degs1	Cnn3	Mroh1	LOC500475
Cuedc1	Lgals9	Degs2	Cnnm2	Mrpl10	LOC501618
Cuedc2	Lhfpl4	Dek	Cnnm3	Mrpl12	LOC680254
Cul1	Lhfpl6	Dennd11	Cnnm4	Mrpl17	LOC684871
Cul2	Lhpp	Dennd2b	Cnot1	Mrpl18	LOC688390
Cul4a	Lias	Dennd2d	Cnot10	Mrpl21	LOC689927
Cul5	Lig3	Dennd5a	Cnot11	Mrpl23	LOC689959
Cutc	Limd1	Dennd6a	Cnot3	Mrpl34	LOC690478
Cux2	Limd2	Dennd6b	Cnot6l	Mrpl38	LOC691807
Cwc15	Lims1	Denr	Cnot7	Mrpl4	LOC691921
Cwc27	Lin37	Depdc7	Cnot8	Mrpl40	Lonp1
Cwf19l1	Lingo2	Derl1	Cnot9	Mrpl42	Lonrf3
Cx3cl1	Lipe	Des	Cnp	Mrpl45	Loxl3
Cxadr	Lipt1	Desi2	Cnppd1	Mrpl49	Lpar1
Cxcl1	Lix1l	Det1	Cnpy2	Mrpl51	Lpcat4
Cxcl10	Lmbr1l	Dexi	Cnpy3	Mrpl52	Lpo
Cxcl11	Lmln	Dffa	Cnr1	Mrpl55	Lpxn
Cxcl12	Lmnb1	Dffb	Cnr2	Mrps18b	Lrch1
Cxcl16	Lmod1	Dgat1	Cntd1	Mrps23	Lrfn4
Cxcl17	Lnpep	Dgat2	Cntf	Mrps27	Lrp10
Cxcr3	LOC100125367	Dgcr2	Cntfr	Mrps31	Lrp12
Cxcr4	LOC100302372	Dgka	Cntn2	Mrps34	Lrp5
Cxxc5	LOC100363112	Dgke	Cntnap1	Mrps36	Lrpprc
Cyb561	LOC100363294	Dgkq	Cntnap5b	Mrps7	Lrrc10b
Cyb561d1	LOC100909416	Dgkz	Coa3	Mrps9	Lrrc14
Cyb561d2	LOC100909539	Dglucy	Coa4	Mrs2	Lrrc20
Cyb5b	LOC100910189	Dguok	Coa5	Msantd1	Lrrc27
Cyb5r1	LOC100911664	Dhcr24	Coasy	Msh3	Lrrc28
Cyb5r3	LOC102547290	Dhcr7	Cobl	Msh5	Lrrc3
Cyb5r4	LOC102549726	Dhdds	Coch	Mt1	Lrrc32
Cybc1	LOC102550325	Dhfr	Cog1	Mt2A	Lrrc42
Cybrd1	LOC103692984	Dhodh	Cog2	Mt3	Lrrc4b
Cycs	LOC287004	Dhps	Cog7	Mta1	Lrrc56
Cyfip1	LOC288978	Dhrs1	Cog8	Mtap	Lrrc71
Cyfip2	LOC306766	Dhrs11	Coil	Mtarc2	Lrrc73
Cygb	LOC361985	Dhrs3	Col11a2	Mtch1	Lrrc75b
Cyhr1	LOC362863	Dhrs4	Col13a1	Mtch2	Lrrc8a
Cyld	LOC497940	Dhrs7	Col16a1	Mterf3	Lrrc8c
Cyp11b2	LOC498152	Dhrsx	Col17a1	Mtf2	Lrrk1
Cyp17a1	LOC499544	Dhtkd1	Col18a1	Mtfp1	Lrwd1
Cyp1b1	LOC500877	Dhx15	Col27a1	Mthfd1	Lsm11
Cyp20a1	LOC502176	Dhx33	Col3a1	Mthfd2l	Lsm12
Cyp26b1	LOC687399	Dhx35	Col4a1	Mtif2	Lsm14a
Cyp27a1	LOC689766	Dhx36	Col4a3	Mtmr10	Lsm2
Cyp2d1	LOC690120	Dhx37	Col4a4	Mtmr12	Lsm3
Cyp2f4	Lonp2	Dhx38	Col5a1	Mtmr14	Lsm4
Cyp2j10	Loxl4	Dhx40	Col5a2	Mtmr2	Lsm6
Cyp2r1	Lpcat1	Dhx58	Col5a3	Mtmr3	Lsr
Cyp2s1	Lpcat2	Dhx8	Col7a1	Mtmr4	Lta
Cyp2u1	Lpcat3	Dhx9	Col8a1	Mtnr1a	Ltbp2
Cyp46a1	Lpin2	Diablo	Colgalt1	Mtor	Ltbp4
Cyp4b1	Lppos	Dimt1	Commd1	Mtrex	Luc7l
Cyp4f17	Lrch4	Dio1	Commd10	Mtrr	Lurap1
Cyp4x1	Lrg1	Dipk1a	Commd2	Mtss1	Luzp1
Cyp51	Lrguk	Dipk2a	Commd3	Mturn	Ly6g5c
Cyp8b1	Lrif1	Diras1	Commd4	Mtx1	Ly6g6c
Cyren	Lrig2	Dis3l2	Commd7	Mtx2	Ly6g6d
Cyria	Lrp1	Dkc1	Commd9	Muc20	Ly6g6f
Cyrib	Lrp2bp	Dlc1	Comp	Mus81	Lyar
Cys1	Lrpap1	Dlg1	Comt	Mutyh	Lyn
Cysrt1	Lrr1	Dlg4	Comtd1	Mvb12a	Lypla1
Cyth1	Lrrc1	Dlgap5	Cop1	Mvd	Lypla2
Cyth2	Lrrc2	Dlk2	Copa	Mvk	Lyplal1
Cyth4	Lrrc24	Dll1	Copb1	Mxd3	Lyrm1
D2hgdh	Lrrc36	Dll3	Copb2	Mxd4	Lztr1
Dact2	Lrrc41	Dll4	Cope	Mxra8	Lzts3
Dad1	Lrrc45	Dlst	Copg2	Myadm	Madcam1
Dagla	Lrrc46	Dlx1	Coprs	Myadml2	Magoh
Daglb	Lrrc4c	Dlx2	Cops2	Mybl1	Mak16
Dalrd3	Lrrc52	Dlx3	Cops3	Myc	Mal
Dancr	Lrrc58	Dlx4	Cops4	Mycbp	Malsu1
Dap	Lrrc61	Dmac1	Cops5	Mycn	Man2a2
Dap3	Lrrc8d	Dmac2	Cops6	Myd88	Man2b2
Dapk1	Lrrcc1	Dmac2l	Cops7a	Myh14	Man2c1
Dapk2	Lrrfip1	Dmap1	Cops7b	Myh9l1	Manbal
Dapk3	Lrrfip2	Dmrtb1	Cops9	Myl6	Maoa
Dapl1	Lrriq3	Dmtf1	Copz1	Mylip	Map1b
Dars1	Lrrk2	Dnaaf1	Copz2	Mylk	Map2k4
Dars2	Lsg1	Dnai1	Coq10a	Mylk2	Map2k7
Daxx	Lsm10	Dnai2	Coq10b	Mylpf	Map3k10
Dazap1	Lsm5	Dnai4	Coq2	Mynn	Map3k4
Dazap2	Lss	Dnaja1	Coq5	Myo18a	Map3k5
Dbh	Ltbp3	Dnaja4	Coq6	Myo19	Map3k6
Dbi	Ltbr	Dnajb1	Coq7	Myo1d	Map4k1
Dbn1	Ltn1	Dnajb11	Coq8a	Myo1e	Map4k2
Dbndd2	Luc7l2	Dnajb12	Coq8b	Myo9b	Map4k3
Dbnl	Luc7l3	Dnajb13	Coq9	Myod1	Map4k4
Dbp	Lyrm7	Dnajb14	Coro1b	Myorg	Map4k5
Dbt	Lyrm9	Dnajb2	Coro6	N4bp2l2	Map6
Dbx1	Lysmd2	Dnajb4	Coro7	Naa20	Mapk13
Dcaf1	Lysmd3	Dnajb6	Cort	Naa30	Mapk1ip1l
Dcaf10	Lzic	Dnajb8	Cox15	Naa50	Mapk4
Dcaf11	Lztfl1	Dnajb9	Cox17	Naa60	Mapk6
Dcaf17	Lzts2	Dnajc11	Cox18	Naa80	Mapk8
Dcaf4	M6pr	Dnajc14	Cox19	Nab1	Mapk8ip1
Dcaf5	Mab21l2	Dnajc16	Cox20	Nab2	Mapkapk5
Dcaf6	Macir	Dnajc17	Cox4i1	Nabp1	Mapre1
Dcaf8	Maco1	Dnajc18	Cox4i2	Nabp2	Marcks
Dcbld2	Macrod1	Dnajc19	Cox5a	Naca	Marcksl1
Dcdc2	Macroh2a1	Dnajc2	Cox5b	Nacc1	Mark2
Dck	Mad1l1	Dnajc22	Cox6a1	Napsa	Marveld2
Dclk2	Mad2l1	Dnajc24	Cox6a2	Nat10	Masp2
Dclre1a	Mad2l2	Dnajc25	Cox6b1	Nat8f5	MAST1
Dclre1b	Madd	Dnajc27	Cox6b2	Nat9	Mat2a
Dcp1a	Maf	Dnajc30	Cox6c	Nav2	Matn1
Dctd	Maf1	Dnajc4	Cox6c-ps1	Nbl1	Mau2
Dctn2	Maff	Dnajc5	Cox7a2	Nbr1	Mavs
Dctn4	Mafg	Dnajc7	Cox7a2l	Ncam1	Mbd6
Dctn5	Mafk	Dnase1	Cox7b	Ncapd3	Mblac1
Dctn6	Mag	Dnase1l1	Cox7c	Ncbp3	Mboat2
Dcun1d3	Maged1	Dnase1l3	Cox8a	Nceh1	Mboat4
Dcun1d4	Magi1	Dnm1l	Cp	Ncf1	Mbp
Dcxr	Magi3	Dnm2	Cpa1	Nck2	Mbtps2
Dda1	Maip1	Dnmt1	Cpa2	Nckipsd	Mcart1
Ddah1	Maml1	Dnmt3a	Cpa4	Ncl	Mccc2
Ddah2	Maml3	Dnpep	Cpa5	Ncor1	Mcfd2
Ddb1	Man1b1	Dnph1	Cpe	Ncor2	Mcl1
Ddb2	Man1c1	Doc2a	Cpeb4	Ndel1	Mcm3
Ddc	Man2a1	Doc2g	Cpg1	Ndrg1	Mcoln1
Ddhd1	Man2b1	Dock1	Cplane2	Ndrg2	Mcrip2
Ddhd2	Map11	Dock6	Cplx2	Ndst1	Mcu
Ddi1	Map1lc3b	Dock8	Cpm	Ndufa4l2	Mdc1
Ddi2	Map1s	Dohh	Cpn2	Ndufa5	Mdh1
Ddias	Map2k1	Dok1	Cpne2	Ndufab1	Mdk
Ddit3	Map2k2	Dok4	Cpne5	Ndufb10	Mdm4
Ddit4	Map2k5	Dok7	Cpox	Ndufb2	Me1
Ddn	Map2k6	Dolpp1	Cpq	Ndufb4	Me2
Ddost	Map3k11	Dop1b	Cps1	Ndufb7	Meaf6
Ddr1	Map3k12	Dot1l	Cpsf1	Ndufb8	Med1
Ddr2	Map3k3	Dpagt1	Cpsf2	Ndufc2	Med17
Ddrgk1	Map3k8	Dpcd	Cpsf3	Ndufs1	Med18
Ddt	Map4	Dpep2	Cpsf4	Ndufs2	Med25
Ddx1	Map7	Dpep3	Cpsf6	Ndufs3	Med26
Ddx18	Map7d1	Dpf1	Cpsf7	Ndufs7	Med30
Ddx19a	Mapk14	Dpf2	Cpt1a	Ndufv1	Med31
Ddx20	Mapk1ip1	Dpf3	Cpt1b	Nectin2	Med4
Ddx21	Mapk8ip3	Dph1	Cptp	Nectin3	Med6
Ddx25	Mapk9	Dph3	Cpvl	Nedd4l	Med7
Ddx28	Mapkap1	Dph5	Cpz	Nedd8	Med9
Ddx31	Marchf2	Dph6	Cr1l	Nek1	Mef2a
Ddx39a	Marchf3	Dpm2	Cradd	Nek2	Megf8
Ddx39b	Marchf5	Dpm3	Crat	Nek8	Megf9
Ddx3x	Marchf6	Dpp7	Crb2	Nenf	Mei1
Ddx41	Marchf8	Dpp9	Crb3	Nepro	Meis3
Ddx42	Marchf9	Dpy19l1	Crbn	Neu1	Mesp1
Ddx46	Mark3	Dpy19l3	Creb1	Neurl2	Metap1
Ddx49	Mast3	Dpy19l4	Creb3	Neurl4	Mettl18
Ddx5	Mat2b	Dpy30	Creb3l1	Nf2	Mettl25
Ddx50	Matn4	Dpysl2	Creb3l2	Nfatc1	Mettl26
Ddx51	Max	Dpysl4	Creb3l3	Nfatc4	Mettl5
Ddx52	Maz	Dqx1	Creb5	Nfe2	Mettl6
Ddx54	Mb	Dram1	Crebbp	Nfe2l2	Mettl7a
Ddx55	Mb21d2	Dram2	Crebl2	Nfkb2	Mex3b
Ddx56	Mbd1	Drap1	Crebrf	Nfkbia	Mfge8
Ddx58	Mbd2	Drc3	Crebzf	Nfkbil1	Mfhas1
Ddx59	Mbd3	Drd5	Creg1	Nfx1	Mfn1
Ddx6	Mbip	Drgx	Creld1	Ngrn	Mfsd1
Decr1	Mbl1	Drosha	Crem	Nhej1	Mfsd14a
Def6	Mblac2	Dscc1	Crim1	Niban2	Mfsd2a
Def8	Mcam	Dsn1	Crip1	Nipsnap2	Mfsd5
Defb1	Mcat	Dstn	Crip2	Nit1	Mgat2
Defb11	Mcee	Dstyk	Cript	Nit2	Mgat4a
Defb15	Mcm2	Dtd1	Crk	Nkd1	Mgat4b
Defb21	Mcm7	Dtnb	Crlf1	Nkiras2	MGC105649
Defb25	Mcmbp	Dtnbp1	Crlf3	Nkx2-1	MGC95208
Defb41	Mcrip1	Dtwd1	Crls1	Nlgn2	Mgll
Defb44	Mcrs1	Dtwd2	Crnde	Nlrx1	Mgme1
Defb52	Mcur1	Dtx3	Crocc	Nmb	Mgmt
Defb9	Mdfic	Dtx4	Crot	Nme1	Mia
Degs1	Mdh2	Dtymk	Crppa	Nme2	Mib2
Degs2	Mdm1	Duox2	Crtac1	Nme3	Mical1
Dek	Mdm2	Duoxa2	Crtc1	Nmi	Mical3
Dennd10	Mecp2	Dus1l	Crtc2	Nmnat1	Micb
Dennd11	Med11	Dus2	Cry1	Nmt1	Micu2
Dennd2b	Med14	Dus3l	Cry2	Noc2l	Mid1ip1
Dennd5a	Med16	Dusp1	Cryaa	Nod1	Mideas
Dennd6a	Med20	Dusp10	Cryab	Nol10	Midn
Dennd6b	Med21	Dusp12	Cryba1	Nomo1	Mief1
Denr	Med23	Dusp14	Cryba4	Nop14	Mier2
Depdc1	Med28	Dusp19	Crybb1	Nop2	Mier3
Depdc7	Med29	Dusp2	Crym	Nop9	Mindy1
Depp1	Mef2d	Dusp23	Cryz	Notum	Mink1
Derl1	Meiob	Dusp3	Cryzl1	Npas2	Minpp1
Des	Mertk	Dusp4	Cs	Npas4	Mios
Desi1	Metrn	Dusp5	Csad	Npc2	Mir1199
Desi2	Metrnl	Dusp6	Csdc2	Npdc1	Mir125a
Dexi	Mettl2	Dusp8	Csde1	Nppa	Mir125b1
Dffa	Mettl21c	Dut	Cse1l	Npr2	Mir135b
Dffb	Mettl23	Dvl1	Csf1	Nptx2	Mir139
Dgat1	Mettl27	Dvl2	Csf1r	Nr1d1	Mir142
Dgat2	Mettl3	Dvl3	Csf2	Nr1h2	Mir143
Dgcr2	Mettl4	Dxo	Csf2rb	Nr1h3	Mir145
Dgka	Mettl9	Dym	Csf3	Nr2c2ap	Mir147
Dgke	Mfap1a	Dync1h1	Csgalnact2	Nr2f2	Mir150
Dgkz	Mfap2	Dync1i2	Csnk1a1	Nr2f6	Mir15b
Dglucy	Mfn2	Dync1li2	Csnk1d	Nr4a1	Mir16
Dguok	Mfrp	Dync2i2	Csnk1e	Nr4a2	Mir181c
Dhcr24	Mfsd10	Dync2li1	Csnk1g2	Nradd	Mir181d
Dhdds	Mfsd12	Dynll1	Csnk1g3	Nrap	Mir193
Dhfr	Mfsd13a	Dynll2	Csnk2a2	Nrbf2	Mir193a
Dhodh	Mfsd14b	Dynlrb1	Csnk2b	Nrbp1	Mir193b
Dhps	Mfsd3	Dynlrb2	Cspg4	Nrp1	Mir203
Dhrs1	Mfsd6	Dynlt1	Cspg4b	Nrp2	Mir3075
Dhrs11	Mgat1	Dysf	Csrnp1	Nsa2	Mir320a
Dhrs3	Mgat3	E230034O05Rik	Csrnp2	Nsdhl	Mir339
Dhrs4	MGC93861	E2f3	Csrp1	Nsg2	Mir342
Dhrs7	MGC94207	E2f6	Csrp2	Nsl1	Mir343
Dhrs9	MGC95210	Eaf1	Cst11	Nsmce4a	Mir345
Dhrsx	Mgrn1	Eapp	Cst3	Nt5dc2	Mir3542
Dhx15	Mgst1	Ears2	Cst6	Nt5dc3	Mir3545
Dhx16	Micalcl	Ebag9	Cst8	Nt5e	Mir3557
Dhx33	Micos10	Ebf1	Csta	Ntaq1	Mir3558
Dhx34	Micos13	Ebf4	Cstb	Ntn3	Mir3562
Dhx35	Mier1	Ebi3	Cstf1	Nubp2	Mir3564
Dhx36	Miga2	Ebpl	Cstf2t	Nudc	Mir3566
Dhx37	Mip	Ece1	Cstf3	Nudcd1	Mir3568
Dhx38	Mir130a	Ece2	Ctbp1	Nudcd2	Mir3569
Dhx40	Mir138-1	Ech1	Ctc1	Nudt14	Mir3573
Dhx8	Mir138-2	Echdc1	Ctcf	Nudt21	Mir3593
Dhx9	Mir146b	Echdc3	Ctdnep1	Nudt22	Mir3594
Diablo	Mir182	Eci1	Ctdp1	Nudt6	Mir3596c
Diaph1	Mir183	Eci2	Ctdsp1	Nuf2	Mir3597-1
Diaph3	Mir184	Eci3	Ctdspl2	Nufip1	Mir378
Dimt1	Mir195	Ect2	Ctf1	Numa1	Mir423
Dio1	Mir1956	Edc4	Ctla2a	Nup43	Mir449a
Dip2c	Mir1b	Edem3	Ctnnb1	Nup54	Mir449c
Dipk1a	Mir204	Edf1	Ctnnbip1	Nup58	Mir455
Dipk1b	Mir207	Edn1	Ctnnbl1	Nup93	Mir5132
Dipk2a	Mir21	Edrf1	Ctnnd1	Nutf2	Mir615
Diras1	Mir219a1	Eed	Ctns	Nxnl1	Mir6215
Dis3l	Mir22	Eef1a1	Ctps1	Nxph3	Mir6320
Dis3l2	Mir23a	Eef1akmt1	Ctr9	Oacyl	Mir6328
Disc1	Mir24-2	Eef1akmt2	Ctrb1	Oaf	Mir702
Disp1	Mir26b	Eef1aknmt	Ctrc	Oaz1	Mir7578
Disp2	Mir27a	Eef1b2	Ctrl	Ocln	Mir762
Dixdc1	Mir28	Eef1g	Ctsa	Ogfod1	Mir802
Dkc1	Mir301a	Eef2	Ctsb	Ogfod3	Mir9-1
Dkk3	Mir3085	Eef2kmt	Ctsc	Ogt	Mir99b
Dlc1	Mir330	Eefsec	Ctsf	Olr37	Mirlet7b
Dld	Mir346	Efcab11	Ctsh	Olr833	Mirlet7c2
Dlg1	Mir349	Efcab14	Ctsl	Opa1	Mirlet7e
Dlg4	Mir3541	Efcab2	Ctss	Oplah	Mirlet7i
Dlgap2	Mir3547	Efcc1	Ctsw	Orai2	Mis18a
Dlgap3	Mir3553	Efemp2	Ctsz	Orc5	Misp3
Dlgap4	Mir3577	Efhb	Cttnbp2nl	Ormdl3	Mk1
Dll1	Mir3590	Efhd1	Ctu1	Osbpl11	Mkln1
Dll3	Mir497	Efhd2	Ctu2	Osbpl2	Mknk1
Dll4	Mir632	Efna1	Ctxn3	Osbpl5	Mkrn2
Dlst	Mir6326	Efna4	Cuedc1	Osbpl7	Mlec
Dlx1	Mir6332	Efna5	Cuedc2	Osbpl9	Mlh1
Dlx2	Mir6333	Efnb1	Cul1	Oser1	Mllt1
Dlx3	Mir6334	Efnb2	Cul2	Osgin1	Mllt10
Dlx4	Mir678	Efs	Cul4a	Otos	Mllt11
Dmac1	Mir7b	Egfl8	Cul5	Otulinl	Mln
Dmac2l	Mir96	Egfr	Cul9	Oxr1	Mlph
Dmap1	Mknk2	Egln2	Cutc	Oxsm	Mlst8
Dmrt2	Mks1	Egln3	Cux2	Oxsr1	Mlx
Dmrtb1	Mlf2	Egr1	Cwc15	P2rx6	Mlxipl
Dmtf1	Mlh3	Egr3	Cwc25	P2ry2	Mlycd
Dnaaf1	Mmachc	Egr4	Cwc27	P3h4	Mmaa
Dnaaf5	Mmd2	Ehbp1	Cwf19l1	P4ha2	Mmd
Dnah1	Mmp14	Ehd1	Cx3cl1	P4ha3	Mmp23
Dnai1	Mmp15	Ehmt1	Cx3cr1	P4hb	Mnx1
Dnai2	Mmp19	Ehmt2	Cxadr	Pa2g4	Moap1
Dnai4	Mms19	Ei24	Cxcl1	Pacc1	Mob1b
Dnaja1	Mnat1	Eid1	Cxcl10	Padi1	Mob3a
Dnaja3	Mnt	Eid2b	Cxcl11	Paf1	Mob3c
Dnaja4	Mob3b	Eid3	Cxcl12	Paip1	Mocos
Dnajb1	Mob4	Eif1	Cxcl16	Pak4	Mocs1
Dnajb11	Mocs2	Eif1ad	Cxcl17	Palm	Morc3
Dnajb12	Mocs3	Eif1ax	Cxcl2	Palm2	Morf4l2
Dnajb14	Mok	Eif1b	Cxcl6	Pank1	Morn2
Dnajb2	Mon1a	Eif2a	Cxcr3	Pappa1	Mospd2
Dnajb4	Mon1b	Eif2ak1	Cxcr4	Papss1	Mospd4
Dnajb5	Morf4l1	Eif2ak2	Cxxc5	Paqr7	Mov10
Dnajb6	Morn4	Eif2ak3	Cyb561	Pard3b	Mpp3
Dnajb8	Mpc1	Eif2ak4	Cyb561d1	Park7	Mpp6
Dnajb9	Mpc2	Eif2b2	Cyb561d2	Parl	Mpzl1
Dnajc11	Mpg	Eif2b3	Cyb5b	Parn	Mpzl3
Dnajc12	Mphosph10	Eif2b4	Cyb5d1	Parp1	Mrgprd
Dnajc14	Mphosph6	Eif2b5	Cyb5d2	Parp16	Mri1
Dnajc16	Mphosph9	Eif2d	Cyb5r1	Parp3	Mrnip
Dnajc17	Mpi	Eif2s1	Cyb5r3	Pars2	Mrpl13
Dnajc19	Mpnd	Eif2s2	Cyb5r4	Parva	Mrpl16
Dnajc2	Mpp2	Eif3a	Cybc1	Parvb	Mrpl2
Dnajc22	Mprip	Eif3b	Cybrd1	Pax6	Mrpl20
Dnajc24	Mpst	Eif3d	Cycs	Pax8	Mrpl22
Dnajc25	Mpv17l2	Eif3f	Cyfip1	Pax9	Mrpl3
Dnajc30	Mpz	Eif3g	Cyfip2	Paxx	Mrpl37
Dnajc4	Mrap	Eif3h	Cygb	Pcbp2	Mrpl44
Dnajc5	Mras	Eif3j	Cyhr1	Pcbp4	Mrpl54
Dnajc5b	Mrc2	Eif3k	Cyld	Pccb	Mrpl58
Dnajc7	Mrgpre	Eif3m	Cym	Pcdhgc5	Mrps10
Dnajc8	Mrgprf	Eif4a1	Cyp17a1	Pcgf6	Mrps15
Dnal1	Mrm3	Eif4a2	Cyp1b1	Pcm1	Mrps16
Dnal4	Mroh1	Eif4a3	Cyp20a1	Pcmt1	Mrps18c
Dnali1	Mrpl10	Eif4b	Cyp26b1	Pcna	Mrps2
Dnase1	Mrpl12	Eif4e	Cyp27a1	Pcyox1	Mrps21
Dnase1l1	Mrpl17	Eif4e2	Cyp27b1	Pcyt2	Mrps25
Dnlz	Mrpl18	Eif4e3	Cyp2c22	Pdcd6	Mrps26
Dnm1	Mrpl21	Eif4ebp1	Cyp2c23	Pdcl3	Mrrf
Dnm1l	Mrpl23	Eif4ebp2	Cyp2d1	Pde4a	Msantd4
Dnm2	Mrpl34	Eif4enif1	Cyp2d2	Pde4c	Msh2
Dnmt1	Mrpl38	Eif4g2	Cyp2d3	Pde4d	Msl1
Dnmt3a	Mrpl4	Eif4h	Cyp2f4	Pde8a	Msl3
Dnmt3b	Mrpl40	Eif5a	Cyp2j10	Pdgfa	Msmo1
Dnpep	Mrpl42	Eif5b	Cyp2r1	Pdgfd	Msn
Doc2a	Mrpl45	Eif6	Cyp2u1	Pdhb	Msra
Doc2g	Mrpl47	Eipr1	Cyp3a9	Pdhx	Mst1
Dock1	Mrpl49	Elac1	Cyp46a1	Pdik1l	Msto1
Dock6	Mrpl50	Elavl1	Cyp4a1	Pdk2	Mta2
Dock8	Mrpl51	Elf2	Cyp4a2	Pdk4	Mtbp
Dock9	Mrpl52	Elf3	Cyp4a3	Pdlim1	Mterf1
Dohh	Mrpl55	Elf5	Cyp4b1	Pdlim2	Mtfmt
Dok1	Mrpl57	Elk3	Cyp4f17	Pdlim7	Mtfr1l
Dok4	Mrps18b	Ell	Cyp51	Pdp1	Mthfd1l
Dok7	Mrps23	Elmod3	Cyp7b1	Pdss2	Mthfd2
Dolk	Mrps27	Eloa	Cyp8b1	Pdzd11	Mtif3
Dolpp1	Mrps31	Elob	Cyren	Pdzd7	Mtm1
Dot1l	Mrps34	Eloc	Cyria	Pdzd8	Mtmr9
Dpagt1	Mrps36	Elof1	Cyrib	Pelp1	Mtres1
Dpf1	Mrps7	Elovl1	Cys1	Per1	Mvp
Dpf3	Mrps9	Elovl3	Cysltr2	Per2	Mxd1
Dph1	Mrs2	Elovl5	Cysrt1	Pex1	Mxi1
Dph3	Msantd1	Elp1	Cyth1	Pex10	Mybl2
Dph6	Msh3	Elp4	Cyth2	Pex13	Mybpc2
Dpm1	Msh5	Elp5	Cyth4	Pex3	Mybpc3
Dpm3	Mt1	Emb	D2hgdh	Pex6	Mybph
Dpp7	Mt2A	Emc10	Daam1	Pfdn2	Mycbpap
Dpp8	Mt3	Emc6	Dact2	Pfkfb2	Myef2
Dpp9	Mta1	Emc7	Dact3	Pfkfb4	Myg1
Dpy19l1	Mtap	Emc8	Dad1	Pgap6	Myh10
Dpy19l3	Mtarc2	Emc9	Dagla	Pgd	Myl12a
Dpy19l4	Mtch1	Emd	Daglb	Pgf	Myl12b
Dpysl2	Mtch2	Emg1	Dalrd3	Pgls	Myl7
Dqx1	Mterf3	Emid1	Dancr	Phax	Mymk
Dram1	Mtf2	Eml1	Dap	Phb	Myo10
Dram2	Mtfp1	Eml2	Dap3	Phb2	Myo16
Drap1	Mthfd1	Eml5	Dapk1	Phc3	Myo1c
Drc3	Mthfd2l	Emp2	Dapk3	Phf1	Myo1f
Drgx	Mthfs	Emp3	Dapl1	Phf12	Myo7a
Drosha	Mtif2	Emx2	Dars1	Phf23	Myof
Dsc2	Mtmr1	Enc1	Dars2	Phf7	Myog
Dscc1	Mtmr10	Endou	Daxx	Phkg1	Myoz1
Dsn1	Mtmr12	Engase	Dazap1	Phlda1	Mypop
Dstn	Mtmr14	Enho	Dazap2	Phlda3	Mzb1
Dstyk	Mtmr2	Enkd1	Dbi	Phlpp2	Mzf1
Dtd1	Mtmr3	Eno1	Dbil5	Pi4k2a	Mzt2b
Dtnb	Mtmr4	Eno3	Dbn1	Pi4ka	N4bp1
Dtnbp1	Mtnr1a	Eno4	Dbndd1	Pias1	Naa15
Dtwd1	Mtor	Enoph1	Dbndd2	Pias3	Naa25
Dtwd2	Mtrex	Enpp1	Dbnl	Piezo1	Naa35
Dtx3	Mtrr	Enpp2	Dbp	Pigc	Naa40
Dtx4	Mtss1	Enpp7	Dbt	Pigl	Nacad
Dtymk	Mturn	Enthd1	Dcaf1	Pigq	Nacc2
Duox2	Mtx1	Entpd2	Dcaf10	Pigt	Nadk
Duoxa1	Mtx2	Entpd4	Dcaf11	Pigv	Nae1
Duoxa2	Muc20	Entpd5	Dcaf15	Pigw	Naf1
Dus1l	Mus81	Entpd6	Dcaf17	Pigx	Nagk
Dus2	Mutyh	Entpd7	Dcaf4	Pik3ip1	Nagpa
Dus3l	Mvb12a	Eny2	Dcaf5	Pim3	Nags
Dusp1	Mvd	Eogt	Dcaf6	Pin1	Nampt
Dusp10	Mvk	Epb41l1	Dcaf7	Pink1	Nanos2
Dusp12	Mxd3	Epb41l4b	Dcaf8	Pip4k2a	Nanos3
Dusp19	Mxd4	Epc1	Dcbld2	Pip4k2b	Nanp
Dusp2	Mxra8	Epc2	Dcdc2	Pip4p2	Nap1l1
Dusp22	Myadm	Epcam	Dck	Pip5k1b	Nap1l4
Dusp23	Myadml2	Epha2	Dclk1	Pir	Napa
Dusp3	Mybl1	Ephb3	Dclk2	Pkd1	Napb
Dusp4	Myc	Ephx1	Dclre1a	Pkm	Nars1
Dusp5	Mycbp	Ephx2	Dclre1b	Pkn1	Nat14
Dusp6	Mycn	Epm2a	Dclre1c	Pkn2	Nat8
Dusp7	Myd88	Epm2aip1	Dcp1a	Pkn3	Naxd
Dusp8	Myh14	Epn2	Dcps	Pla2g2c	Nbn
Dut	Myh9l1	Epn3	Dctd	Pla2g5	Ncbp1
Dvl1	Myl6	Epop	Dctn2	Pla2g6	Ncdn
Dvl2	Mylip	Epor	Dctn3	Plcb2	Ncf4
Dvl3	Mylk	Eprs	Dctn4	Plcb4	Nck1
Dym	Mylk2	Eps15	Dctn5	Plcd3	Ncoa4
Dync1i1	Mylpf	Eps15l1	Dctn6	Plcl1	Ncoa5
Dync1i2	Mynn	Eps8l2	Dctpp1	Pld2	Ncstn
Dync1li2	Myo18a	Epx	Dcun1d3	Plec	Ndfip1
Dync2i1	Myo19	Erap1	Dcun1d4	Plekha3	Ndrg4
Dync2i2	Myo1d	Erbb2	Dcxr	Plekha4	Ndufa10
Dync2li1	Myo1e	Erbb3	Dda1	Plekha5	Ndufa11
Dynll1	Myo9b	Erc1	Ddah1	Plekha8	Ndufa12
Dynll2	Myoc	Ercc1	Ddah2	Plekhd1	Ndufa13
Dynlrb1	Myod1	Ercc2	Ddb1	Plekhf1	Ndufa4
Dynlrb2	Myorg	Ercc6	Ddb2	Plekhf2	Ndufaf1
Dynlt1	Myt1	Ercc6l	Ddc	Plekhg5	Ndufaf4
Dynlt3	N4bp2l2	Ercc8	Ddhd1	Plekhh3	Ndufaf8
Dyrk2	Naa20	Erf	Ddhd2	Plekhm1	Ndufb3
Dysf	Naa30	Erg28	Ddi1	Plekho1	Ndufs5
E230034O05Rik	Naa38	Ergic2	Ddi2	Plin1	Ndufv2
E2f1	Naa50	Erh	Ddias	Plin2	Necab2
E2f3	Naa60	Eri2	Ddit3	Plin5	Necap1
E2f6	Naa80	Erich4	Ddit4	Plk3	Nectin1
Eaf1	Nab1	Erich6	Ddn	Plpbp	Nedd1
Eapp	Nab2	Erlec1	Ddost	Plpp3	Nedd4
Ears2	Nabp1	Erlin1	Ddr1	Plpp7	Nedd9
Ebag9	Nabp2	Erlin2	Ddr2	Plscr4	Nefh
Ebf1	Naca	Ermp1	Ddrgk1	Plxnd1	Neil1
Ebi3	Nacc1	Ero1a	Ddt	Pmm1	Neil3
Ece1	Napg	Erp27	Ddx1	Pms2	Nek4
Ece2	Napsa	Erp29	Ddx18	Pmvk	Nek6
Ech1	Narf	Erp44	Ddx19a	Pnkd	Nek9
Echdc1	Nat10	Errfi1	Ddx20	Pnldc1	Nelfa
Echdc3	Nat8f5	Ervfrd-1	Ddx21	Pnrc1	Nemp2
Eci1	Nat8l	Esam	Ddx23	Poc5	Net1
Eci2	Nat9	Esm1	Ddx25	Pofut2	Neurl3
Eci3	Nav2	Espn	Ddx28	Poglut2	Nfatc3
Ect2	Naxe	Espnl	Ddx31	Poldip2	Nfib
Edar	Nbl1	Esr2	Ddx39a	Pole4	Nfic
Edc4	Nbr1	Esrp2	Ddx39b	Polm	Nfil3
Edem3	Ncald	Esrra	Ddx3x	Polq	Nfix
Edf1	Ncam1	Esrrg	Ddx41	Polr1c	Nfkb1
Edn1	Ncapd3	Esyt1	Ddx42	Polr1g	Nfkbib
Edn2	Ncbp3	Etfb	Ddx46	Polr1h	Nfkbiz
Edrf1	Nceh1	Etfdh	Ddx47	Polr2m	Nfu1
[truncated: 7,822 more rows]

## Sheet: App Table S3B
Table S3B. Pathway analyses of genes identified common targets by GLIS3+, NKX2.1+, PAX8+, and FOXE1+.
Category	Term	PValue	Count	Genes
KEGG	Cell cycle	2.876e-07	43	MAD1L1,CUL1,CDC14A,CDC26,CCND1,CCNA2,CCNB1,CDK1,CDC6,CDC20,BUB3,CDK4,CDK6,CDKN1B,ANAPC13,GADD45A,E2F3,STAG1,FZR1,ANAPC10,MAD2L2,ANAPC11,GADD45G,GSK3B,CHEK2,HDAC1,MAD2L1,SMAD2,SMAD3,MCM2,MCM7,MDM2,MYC,ORC5,PCNA,ANAPC2,SKP1,TGFB2,TGFB3,TP53,WEE1,YWHAG,YWHAZ
KEGG	Ubiquitin mediated proteolysis	8.877e-07	45	CUL1,BIRC2,PIAS1,CDC26,BRCA1,HERC2,BTRC,SOCS3,UBA3,UBE2M,CBLB,CDC20,CDC34,TRIP12,ANAPC13,RNF7,UBE2F,DDB1,FBXO2,UBE4B,FZR1,ANAPC10,PIAS3,UBE2E3,ANAPC11,UBE2C,UBE2K,MDM2,ANAPC2,UBA6,UBE2Q1,SKP1,KLHL9,RHOBTB2,FBXW11,MGRN1,NEDD4L,UBA7,UBE2D3,UBE2G2,UBE2I,UBE2N,UBE3A,VHL,UBE2Z
KEGG	Metabolic pathways	9.104e-06	260	ACADM,ACO1,ACY1,ADK,ADSL,ADSS2,HYAL3,PIP5K1B,PLA2G6,ALDH2,ALDH3A2,AKR1B1,AMD1,DGKE,GBA2,ARG2,PLPP3,ASS1,TRAK2,DGAT1,ATP5F1D,ATP5MC2,ATP6V1A,ATP6V1C1,ATP6V1G2,ATP6V0A1,GPAA1,CDS2,BCKDHA,FPGT,SUCLG2,SUCLG1,BDH1,ST3GAL5,MTMR3,MTMR2,P4HA2,CAD,ATP6V0E1,CRPPA,PAPSS1,CBS,PIGQ,MTMR4,SLC33A1,GCNT3,DHRS3,PGLS,PIGL,COX5B,COX6B1,POLR1C,ATP6V1G1,ATP5MF,TKFC,LPIN2,EARS2,CYP51A1,PTDSS1,DAD1,UCK1,DDOST,NSDHL,HIB…
KEGG	Non-alcoholic fatty liver disease (NAFLD)	1.101e-05	45	AKT1,IRS2,BID,SOCS3,CEBPA,EIF2AK3,COX5B,COX6B1,COX7A2,BCL2L11,NR1H3,EIF2S1,UQCRQ,COX4I2,GSK3A,GSK3B,IL6,IL6R,JUN,MAP3K11,NDUFA5,NDUFAB1,NDUFB2,NDUFB4,NDUFB7,NDUFB8,NDUFB10,NDUFC2,NDUFS1,NDUFS2,NDUFS3,NDUFV1,PRKAB1,PRKAB2,PRKAG1,MAPK9,NDUFS7,SDHB,SREBF1,TNFRSF1A,TRAF2,UQCRC1,UQCRH,XBP1,NDUFA4L2
KEGG	Pathways in cancer	1.222e-05	96	PLEKHG5,AXIN2,FZD7,AKT1,ADCY4,BIRC2,BIRC5,ARNT,CCND1,BID,CASP9,RUNX1,CBLB,CDK4,CDK6,CDKN1B,CEBPA,CKS1B,RASGRP3,COL4A1,COL4A3,COL4A4,TRAF4,DAPK3,RASSF5,E2F3,EGFR,RASGRP2,ERBB2,FGF9,FGF11,FGFR3,FLT3LG,FOS,MTOR,GNA13,SUFU,GNAI2,GNAI3,GNG3,GNG7,GSK3B,GSTP1,HDAC1,HIF1A,HSP90AB1,IGF1R,IL6,JUN,LAMA5,LAMB2,LAMC1,SMAD2,SMAD3,MAX,MDM2,MSH3,MYC,NFKB2,NFKBIA,PDGFA,WNT4,PGF,PLCB2,PLCB4,PPARG,PRKCA,MAPK9,MAP2K…
KEGG	Autophagy - animal	1.369e-05	40	RPTOR,AKT1,ULK1,IRS2,VAMP8,BECN1,MTMR3,MTMR4,TP53INP2,SNAP29,EIF2AK3,CTSB,CTSL,WIPI2,ATG13,DAPK3,EIF2S1,AKT1S1,MTOR,ATG4C,HIF1A,GABARAP,ATG101,IGF1R,ITPR1,DDIT4,NRBF2,MAPK9,MAP2K1,MAP2K2,PTEN,RAF1,WIPI1,RHEB,RRAS,STK11,MTMR14,ATG3,UVRAG,ATG16L2
KEGG	Circadian rhythm	2.707e-05	15	CUL1,BHLHE40,ARNTL,PER2,BTRC,NR1D1,CRY2,CSNK1D,NPAS2,PER1,PRKAB1,PRKAB2,PRKAG1,SKP1,FBXW11
KEGG	Apoptosis	9.185e-05	40	ACTB,ACTG1,PARP1,AKT1,BIRC2,BIRC5,BAK1,BID,CASP2,CASP9,CTSC,EIF2AK3,CSF2RB,CTSB,CTSL,CTSZ,DAXX,GADD45A,DFFB,BCL2L11,PARP3,EIF2S1,FOS,GADD45G,HTRA2,TUBA1C,ITPR1,JUN,LMNB1,NFKBIA,MAPK9,MAP2K1,MAP2K2,RAF1,SPTAN1,TNFRSF1A,TP53,TRAF2,TUBA4A,TUBA1A
KEGG	Protein processing in endoplasmic reticulum	9.511e-05	46	CUL1,BAK1,CANX,EIF2AK3,RNF185,ATF6B,HERPUD1,DAD1,DDOST,FBXO2,SEC24D,FBXO6,EIF2S1,UBE4B,MARCHF6,SEC23B,SEC23A,ERLEC1,CKAP4,MAN1B1,DNAJB2,DNAJA1,HSP90AB1,DNAJB1,STT3A,SVIP,NFE2L2,STT3B,P4HB,DERL1,MAPK9,RPN2,YOD1,SKP1,EDEM3,ATF6,SSR1,SSR2,TRAF2,PPP1R15A,UBE2D3,UBE2G2,VCP,XBP1,UBQLN4,MAN1C1
KEGG	AGE-RAGE signaling pathway in diabetic complications	0.0002863	30	AKT1,CCND1,CDK4,CDKN1B,COL4A1,COL4A3,COL4A4,MAPK14,EDN1,ICAM1,IL6,JUN,SMAD2,SMAD3,NFATC1,SERPINE1,PLCB2,PLCB4,PRKCA,PRKCZ,MAPK9,CCL2,PLCD3,STAT1,STAT3,STAT5A,STAT5B,TGFB2,TGFB3,VEGFC
KEGG	Alzheimer's disease	0.0004014	45	ADAM10,APP,ATP5F1D,ATP5MC2,BID,CDK5R1,CALM1,CALM3,CASP9,CDK5,EIF2AK3,COX5B,COX6B1,COX7A2,APH1A,UQCRQ,GAPDH,COX4I2,GSK3B,IDE,ITPR1,LRP1,NDUFA5,NDUFAB1,NDUFB2,NDUFB4,NDUFB7,NDUFB8,NDUFB10,NDUFC2,NDUFS1,NDUFS2,NDUFS3,NDUFV1,PLCB2,PLCB4,PPP3R1,NDUFS7,SDHB,ATF6,PSENEN,TNFRSF1A,UQCRC1,UQCRH,NDUFA4L2
KEGG	Oxidative phosphorylation	0.0004049	37	ATP5F1D,ATP5MC2,ATP6V1A,ATP6V1C1,ATP6V1G2,ATP6V0A1,ATP6V0E1,COX5B,COX6B1,COX7A2,ATP6V1G1,ATP5MF,COX17,TCIRG1,ATP6V1D,UQCRQ,COX4I2,NDUFA5,NDUFAB1,NDUFB2,NDUFB4,NDUFB7,NDUFB8,NDUFB10,NDUFC2,NDUFS1,NDUFS2,NDUFS3,NDUFV1,NDUFS7,SDHB,LHPP,ATP6V0A2,UQCRC1,UQCRH,ATP6V0E2,NDUFA4L2
KEGG	Non-small cell lung cancer	0.0004606	20	AKT1,CCND1,CASP9,CDK4,CDK6,RASSF5,E2F3,EGFR,ERBB2,PRKCA,MAP2K1,MAP2K2,RAF1,RXRB,STAT3,STAT5A,STAT5B,STK4,TGFA,TP53
KEGG	Collecting duct acid secretion	0.0004693	12	ATP6V1A,ATP6V1C1,ATP6V1G2,ATP6V0A1,CA2,ATP6V0E1,ATP6V1G1,TCIRG1,ATP6V1D,SLC12A7,ATP6V0A2,ATP6V0E2
KEGG	Insulin resistance	0.0005454	31	AKT1,OGT,IRS2,PPP1R3E,SOCS3,CPT1A,NR1H3,MTOR,GFPT1,CREB3L3,GSK3B,GYS1,IL6,CRTC2,NFKBIA,PPP1R3C,PRKAB1,PRKAB2,PRKAG1,PRKCZ,MAPK9,PTEN,PTPN1,PTPRF,PYGB,SLC2A1,SREBF1,STAT3,TNFRSF1A,NR1H2,SLC27A1
KEGG	Glioma	0.0007142	21	AKT1,CCND1,CALM1,CALM3,CAMK2D,CDK4,CDK6,E2F3,EGFR,MTOR,IGF1R,MDM2,PDGFA,PRKCA,MAP2K1,MAP2K2,PTEN,RAF1,SHC1,TGFA,TP53
KEGG	FoxO signaling pathway	0.0007215	36	AKT1,FBXO32,IRS2,CCND1,BCL6,CCNB1,CCNG2,CDKN1B,PLK3,MAPK14,GADD45A,BCL2L11,SGK2,EGFR,GADD45G,GABARAP,IGF1R,IL6,SMAD2,SMAD3,MDM2,PRKAB1,PRKAB2,PRKAG1,MAPK9,MAP2K1,MAP2K2,PTEN,RAF1,SOD2,STAT3,STK4,STK11,TGFB2,TGFB3,SETD7
KEGG	Insulin signaling pathway	0.0008684	37	RPTOR,AKT1,IRS2,PPP1R3E,CALM1,CALM3,SOCS3,CBLB,EIF4E,FASN,FLOT2,MTOR,INPP5K,MKNK2,GSK3B,GYS1,INPPL1,LIPE,PHKG1,PPP1R3C,PRKAB1,PRKAB2,PRKAG1,PRKCI,PRKCZ,MAPK9,MAP2K1,MAP2K2,PTPN1,PTPRF,PYGB,RAF1,RHEB,SHC1,SREBF1,RHOQ,SOCS4
KEGG	Mitophagy - animal	0.0008975	21	ULK1,BECN1,BNIP3L,SQSTM1,EIF2AK3,MFN2,CITED2,HIF1A,GABARAP,JUN,NBR1,TOMM7,MAPK9,TBC1D17,RHOT1,RRAS,SP1,TP53,UBB,BCL2L13,PINK1
KEGG	Huntington's disease	0.001023	48	AP2A1,ATP5F1D,ATP5MC2,BDNF,HAP1,CASP9,CLTC,TBPL1,COX5B,COX6B1,COX7A2,DCTN2,DNAI1,UQCRQ,CREB3L3,COX4I2,HDAC1,ITPR1,NDUFA5,NDUFAB1,NDUFB2,NDUFB4,NDUFB7,NDUFB8,NDUFB10,NDUFC2,NDUFS1,NDUFS2,NDUFS3,NDUFV1,PLCB2,PLCB4,PPARG,NDUFS7,SDHB,SOD1,SOD2,SP1,TBP,TFAM,DNAI2,TP53,UCP1,UQCRC1,UQCRH,VDAC1,VDAC2,NDUFA4L2
KEGG	Phosphatidylinositol signaling system	0.001053	28	PIP5K1B,PIP4K2B,DGKE,CDS2,MTMR3,MTMR2,CALM1,CALM3,MTMR4,INPP5J,INPP5K,INPP5A,INPPL1,ITPK1,ITPKB,ITPR1,PI4KA,PIP4K2A,PLCB2,PLCB4,PRKCA,PTEN,PI4K2A,PIP4P2,PLCD3,ITPKC,MTMR14,IPMK
KEGG	Bladder cancer	0.001158	15	CCND1,CDK4,RPS6KA5,DAPK3,E2F3,TYMP,EGFR,ERBB2,FGFR3,MDM2,MYC,MAP2K1,MAP2K2,RAF1,TP53
KEGG	AMPK signaling pathway	0.001176	33	RPTOR,AKT1,ULK1,IRS2,CCND1,CCNA2,CPT1A,EEF2,FASN,AKT1S1,MTOR,RAB10,CREB3L3,GYS1,HMGCR,IGF1R,CRTC2,LIPE,RAB8A,PFKFB2,PFKFB4,PPARG,PPP2R5B,PPP2R5C,PPP2R5E,PRKAB1,PRKAB2,PRKAG1,PPP2R3C,RHEB,STRADB,SREBF1,STK11
KEGG	Tight junction	0.001274	43	ACTB,ACTG1,ACTN1,CCND1,WASL,RUNX1,CLDN6,CLDN24,ARHGEF2,CDK4,MAGI1,SLC9A3R1,TJP2,DLG1,ACTR3,ERBB2,CRB3,AMOTL2,RAPGEF6,TUBA1C,SYNPO,HSPA4,JUN,RAB8A,MYL6,CLDN22,NF2,PCNA,EPB41L4B,PRKAB1,PRKAB2,PRKAG1,PRKCI,PRKCZ,MAPK9,MYH14,OCLN,STK11,NEDD4L,CLDN5,TUBA4A,VASP,TUBA1A
KEGG	Chronic myeloid leukemia	0.001278	22	AKT1,CCND1,RUNX1,CBLB,CDK4,CDK6,CDKN1B,E2F3,HDAC1,SMAD3,MDM2,MYC,NFKBIA,MAP2K1,MAP2K2,RAF1,SHC1,STAT5A,STAT5B,TGFB2,TGFB3,TP53
KEGG	TNF signaling pathway	0.001404	30	JAG1,AKT1,BIRC2,BCL3,SOCS3,RPS6KA5,MAP3K8,ATF6B,MAPK14,DNM1L,EDN1,TAB1,FOS,CREB3L3,ICAM1,IL6,CXCL10,JUN,JUNB,MMP14,NFKBIA,MAPK9,MAP2K1,CCL2,CCL5,CX3CL1,TNFRSF1A,TRAF2,TRAF3,VEGFC
KEGG	N-glycosylation by oligosaccharyltransferase	0.001689	5	DAD1,DDOST,STT3A,STT3B,RPN2
KEGG	Hepatitis B	0.001994	37	AKT1,BIRC5,CCND1,CASP9,CCNA2,CDK4,CDK6,CDKN1B,ATF6B,DDB1,E2F3,FOS,CREB3L3,IL6,JUN,SMAD3,MYC,MYD88,NFATC1,NFATC4,NFKBIA,PCNA,PRKCA,MAPK9,MAP2K1,MAP2K2,PTEN,RAF1,STAT1,STAT2,STAT3,STAT5A,STAT5B,TGFB2,TGFB3,TP53,YWHAZ
KEGG	p53 signaling pathway	0.002091	21	PPM1D,CCND1,BID,CASP9,CCNB1,CCNG2,CDK1,CDK4,CDK6,GADD45A,GORAB,GADD45G,CHEK2,IGFBP3,CD82,MDM2,SESN3,SERPINE1,SERPINB5,PTEN,TP53
KEGG	HTLV-I infection	0.002152	59	FZD7,AKT1,ADCY4,CDC26,CCND1,NRP1,CANX,CDC20,BUB3,CDK4,TBPL1,DLG1,E2F3,ANAPC10,FOS,ANAPC11,GSK3B,CHEK2,ICAM1,IL2RB,IL6,CRTC2,JUN,LTBR,MAD2L1,SMAD2,SMAD3,MAP3K3,MYBL1,MYC,NFATC1,NFATC4,NFKB2,NFKBIA,PCNA,PDGFA,WNT4,ANAPC2,PPP3R1,RANBP1,RRAS,SLC2A1,SRF,STAT5A,STAT5B,TBP,TCF3,CRTC1,TGFB2,TGFB3,TNFRSF1A,TP53,VDAC1,VDAC2,WNT5A,WNT9A,XBP1,POLE4,ZFP36
KEGG	Thyroid hormone signaling pathway	0.002311	31	ACTB,ACTG1,AKT1,ATP1A1,ATP1B1,CCND1,CASP9,NCOR1,RCAN1,MED16,MTOR,GSK3B,HDAC1,HIF1A,MDM2,MYC,PFKFB2,WNT4,PLCB2,PLCB4,PRKCA,MAP2K1,MAP2K2,RAF1,RHEB,RXRB,SLC2A1,PLCD3,STAT1,THRA,TP53
KEGG	Small cell lung cancer	0.002696	24	AKT1,BIRC2,CCND1,CASP9,CDK4,CDK6,CDKN1B,CKS1B,COL4A1,COL4A3,COL4A4,TRAF4,E2F3,LAMA5,LAMB2,LAMC1,MAX,MYC,NFKBIA,PTEN,RXRB,TP53,TRAF2,TRAF3
KEGG	Inositol phosphate metabolism	0.003074	21	PIP5K1B,PIP4K2B,MTMR3,MTMR2,MTMR4,INPP5J,INPP5K,INPP5A,INPPL1,ITPK1,ITPKB,PI4KA,PIP4K2A,PLCB2,PLCB4,PTEN,PI4K2A,PLCD3,ITPKC,MTMR14,IPMK
